# Supplementary material for: Codon and amino acid content are associated with mRNA stability in mammalian cells
Source: PLoS One. 2020 Feb 13;15(2):e0228730. doi: 10.1371/journal.pone.0228730 (PMC7018022; doi:10.1371/journal.pone.0228730)
Supplement: S1 Table — List of northern blot probe sequences, plasmid IDs, and reporter open reading frame insert sequences used in this study. (XLSX) [file pone.0228730.s008.xlsx]

## Sheet: Sheet1
S1 Table
List of oligonucleotide sequences for 5EU-Seq, Northern probes, and plasmid ID/gBlock sequences for Firefly luciferase, MECP2, CFTR, CRIP1, LSM8, and SPTSSA reporter constructs used in this study
Northern blot probe sequences
Name	Sequence	Description
oJC3609	TCATCATCACCATCACCATT	Forward primer for asymmetrical PCR probe directed towards reporter 3'-UTR (Northern analysis)
oJC3610	CCTTAGAAGGCACAGTCGAG	Reverse primer for asymmetrical PCR probe directed towards reporter 3'-UTR (Northern analysis)
oJC3699	GAATTTGCGTGTCATCCTTGCGCAGGGGCCATGCTAA	Oligonucleotide probe for detection of U6 snRNA (Northern blot loading control)
Oligonucleotide sequences used in 5-EU-Seq
Name	Sequence	Description
oJC 3453	5′-(Phos)-AGATCGGAAGAGCGTCGTGTAGGGAAAGAGTGTAGATCTCGGTGGTCGC-(SpC18)-CACTCA-(SpC18)- TTCAGACGTGTGCTCTTCCGATCTATTGATGGTGCCTACAG-3′	Reverse transcription primer for libraries (Ingolia 2012)
oKB 687	5′-AUGUACACGGAGUCGACCCAACGCGA-(Phos)-3′	26 nt RNA size marker (Ingolia 2012)
oKB 688	5′-AUGUACACGGAGUCGAGCUCAACCCGCAACGCGA-(Phos)-3′	34 nt RNA size marker (Ingolia 2012)
oJC 3131	5’-AUGUACACGGAGUCGAGCUCAACCCGCAACGCGAACCGAUCCUAGAGGUCUAGCAAGAUCGGCCAUGAAU-(Phos)-3′	70 nt RNA size marker
oJC 4547	5′-AATGATACGGCGACCACCGAGATCTACAC-3′	Forward PCR primer (Ingolia 2012) for libraries
oKB 690	CAAGCAGAAGACGGCATACGAGAT-TGGTCA-GTGACTGGAGTTCAGACGTGTGCTCTTCCG	Reverse PCR primer for libraries
oKB 691	CAAGCAGAAGACGGCATACGAGAT-CACTGT-GTGACTGGAGTTCAGACGTGTGCTCTTCCG	Reverse PCR primer for libraries
oKB 692	CAAGCAGAAGACGGCATACGAGAT-ATTGGC-GTGACTGGAGTTCAGACGTGTGCTCTTCCG	Reverse PCR primer for libraries
oKB 693	CAAGCAGAAGACGGCATACGAGAT-TCAAGT-GTGACTGGAGTTCAGACGTGTGCTCTTCCG	Reverse PCR primer for libraries
oKB 694	CAAGCAGAAGACGGCATACGAGAT-CTGATC-GTGACTGGAGTTCAGACGTGTGCTCTTCCG	Reverse PCR primer for libraries
oKB 695	CAAGCAGAAGACGGCATACGAGAT-TACAAG-GTGACTGGAGTTCAGACGTGTGCTCTTCCG	Reverse PCR primer for libraries
oJC 2796	CAAGCAGAAGACGGCATACGAGAT-CGTGAT-GTGACTGGAGTTCAGACGTGTGCTCTTCCG	Reverse PCR primer for libraries
oJC 2797	CAAGCAGAAGACGGCATACGAGAT-ACATCG-GTGACTGGAGTTCAGACGTGTGCTCTTCCG	Reverse PCR primer for libraries
Plasmid ID and gBlock insert sequences for single-gene mRNA decay analysis reporter constructs and 5EU-Seq
Plasmid ID	Sequence Alias	gBlock Insert Sequence
pJC842	Parent vector: pTRE-tight promoter + synthetic 3'-UTR + Puro resistance	N/A
pJC1005	0% Optimal Firefly luciferase	GGTACCGGAATTCGATCGCATGGAAGATGCGAAGAATATAAAGAAGGGGCCCGCGCCTTTTTATCCTCTTGAAGATGGAACGGCGGGAGAACAACTACATAAGGCAATGAAGAGATATGCACTAGTACCTGGAACAATCGCGTTTACAGATGCACATATCGAAGTAGATATCACGTATGCGGAATATTTTGAAATGTCCGTACGCCTAGCAGAAGCGATGAAGAGATATGGGCTCAATACAAATCATAGAATCGTCGTATGTTCCGAAAATTCTCTTCAATTTTTTATGCCCGTACTTGGGGCGCTTTTTATCGGAGTAGCAGTAGCGCCCGCGAATGATATATATAATGAACGCGAACTACTCAATTCGATGGGAATCTCGCAACCTACGGTCGTCTT…
pJC997	10% Optimal Firefly luciferase	GGTACCGGAATTCGATCGCATGGAAGATGCGAAGAATATAAAGAAGGGGCCGGCGCCTTTTTATCCTCTTGAAGATGGAACGGCTGGAGAACAACTCCATAAGGCTATGAAGAGATATGCACTAGTACCTGGAACAATAGCGTTTACAGATGCACATATCGAAGTGGACATCACGTATGCGGAATATTTTGAAATGTCCGTAAGGCTTGCAGAAGCAATGAAGAGATATGGGCTAAATACAAATCATAGAATCGTCGTATGCTCCGAAAATTCTCTTCAATTCTTTATGCCTGTCCTCGGAGCGCTCTTTATCGGAGTTGCAGTAGCGCCCGCGAACGATATTTATAATGAAAGAGAACTCCTCAATTCCATGGGAATCTCGCAGCCTACCGTCGTCTT…
pJC998	20% Optimal Firefly luciferase	GGTACCGGAATTCGATCGCATGGAAGATGCCAAGAATATAAAGAAAGGCCCGGCGCCTTTTTATCCGCTTGAAGATGGAACCGCGGGAGAACAACTGCATAAGGCGATGAAGAGATATGCACTAGTACCTGGAACAATAGCGTTTACAGATGCACATATCGAAGTGGATATCACGTACGCGGAGTACTTTGAAATGTCCGTAAGGTTGGCAGAAGCTATGAAGCGCTATGGGCTGAATACAAATCATAGAATCGTCGTATGCTCGGAAAATTCTCTTCAATTCTTTATGCCGGTGTTGGGGGCGCTATTTATCGGAGTAGCAGTAGCGCCCGCGAATGATATCTATAATGAACGTGAATTGCTCAATAGTATGGGAATTTCGCAGCCTACCGTGGTATT…
pJC999	30% Optimal Firefly luciferase	GGTACCGGAATTCGATCGCATGGAAGACGCCAAAAACATAAAGAAAGGGCCTGCGCCCTTCTATCCGCTGGAAGATGGAACCGCAGGAGAACAACTGCATAAGGCTATGAAGAGATACGCACTAGTACCTGGAACAATCGCGTTTACAGATGCACATATCGAAGTGGACATCACTTACGCGGAATATTTCGAAATGTCCGTTCGGTTGGCAGAAGCTATGAAACGATATGGGCTGAATACAAATCACAGAATCGTCGTATGCAGTGAAAACTCTCTTCAATTCTTTATGCCCGTCCTCGGCGCGTTATTTATCGGAGTAGCAGTTGCGCCCGCGAATGATATTTATAATGAACGTGAATTGCTCAATTCCATGGGCATCTCGCAGCCTACCGTCGTCTT…
pJC1000	40% Optimal Firefly luciferase	GGTACCGGAATTCGATCGCATGGAAGACGCCAAGAACATAAAGAAAGGCCCTGCGCCCTTCTATCCGCTGGAAGATGGAACAGCTGGAGAGCAACTGCATAAGGCTATGAAGAGATACGCACTAGTACCTGGAACAATTGCTTTTACAGATGCACATATCGAGGTGGACATCACTTACGCTGAGTACTTCGAAATGTCCGTTCGGTTGGCAGAAGCGATGAAACGATATGGGCTGAATACAAATCATAGAATCGTCGTATGCTCGGAAAACTCTCTTCAATTCTTTATGCCGGTGTTGGGCGCGTTATTTATCGGAGTAGCAGTTGCGCCCGCGAACGACATTTATAATGAAAGAGAATTGCTCAACAGTATGGGCATCTCGCAACCTACCGTGGTGTT…
pJC1006	50% Optimal Firefly luciferase	GGTACCGGAATTCGATCGCATGGAAGACGCCAAAAACATAAAGAAAGGCCCGGCGCCATTCTATCCGCTGGAAGATGGAACCGCTGGAGAGCAACTGCATAAGGCTATGAAGAGATACGCACTAGTTCCTGGAACAATTGCTTTTACAGATGCACATATCGAGGTGGACATCACTTACGCTGAGTACTTCGAAATGTCCGTTCGGTTGGCAGAAGCTATGAAACGATATGGGCTGAATACAAATCACAGAATCGTCGTATGCAGTGAAAACTCTCTTCAATTCTTTATGCCGGTGTTGGGCGCGTTATTTATCGGAGTTGCAGTTGCGCCCGCGAACGACATTTATAATGAACGTGAATTGCTCAACAGTATGGGCATTTCGCAGCCTACCGTGGTGTT…
pJC1001	60% Optimal Firefly luciferase	GGTACCGGAATTCGATCGCATGGAGGACGCCAAAAACATAAAGAAAGGCCCGGCGCCATTCTATCCGCTGGAAGATGGAACCGCTGGAGAGCAACTGCATAAGGCTATGAAGAGATACGCACTAGTTCCTGGTACAATTGCTTTTACAGACGCTCATATCGAGGTGGACATCACTTACGCTGAGTACTTCGAAATGTCAGTTCGGTTGGCAGAAGCTATGAAACGATATGGGCTGAATACAAATCACCGAATCGTCGTATGCAGTGAGAACTCTCTGCAATTCTTTATGCCGGTGTTGGGCGCGTTATTTATCGGAGTTGCAGTTGCGCCAGCGAACGACATTTATAATGAACGTGAATTGCTCAACAGTATGGGCATTTCGCAGCCAACCGTGGTGTT…
pJC1002	70% Optimal Firefly luciferase	GGTACCGGAATTCGATCGCATGGAGGACGCCAAAAACATTAAGAAAGGCCCGGCGCCATTCTATCCGCTGGAAGATGGAACCGCTGGAGAGCAACTGCATAAAGCTATGAAAAGATACGCACTAGTTCCTGGCACTATTGCTTTTACTGACGCACATATTGAGGTGGACATTACTTACGCTGAGTACTTCGAAATGTCCGTTCGGTTGGCCGAAGCTATGAAACGATACGGTCTGAACACTAATCACAGAATTGTCGTTTGCAGTGAGAACTCACTTCAATTCTTTATGCCGGTGTTGGGCGCGTTATTCATCGGAGTTGCAGTTGCGCCCGCTAACGACATTTATAACGAACGTGAATTGCTCAACAGTATGGGCATTAGCCAGCCGACCGTGGTGTT…
pJC1003	80% Optimal Firefly luciferase	GGTACCGGAATTCGATCGCATGGAGGACGCCAAAAACATAAAAAAAGGCCCGGCTCCATTCTATCCGCTGGAGGACGGGACCGCTGGCGAGCAGCTGCATAAGGCTATGAAAAGATACGCACTAGTTCCTGGAACCATTGCTTTCACAGACGCTCATATTGAGGTGGACATTACTTACGCTGAGTACTTCGAAATGTCCGTTCGGTTGGCCGAAGCTATGAAACGATATGGTCTGAATACAAATCACCGGATTGTGGTTTGCAGTGAAAACTCTCTTCAGTTCTTCATGCCGGTGTTGGGCGCTTTATTTATTGGTGTTGCTGTTGCTCCGGCCAACGACATTTATAATGAGCGTGAGTTGTTAAACAGTATGGGCATTTCGCAGCCAACCGTGGTGTT…
pJC1004	90% Optimal Firefly luciferase	GGTACCGGAATTCGATCGCATGGAGGACGCCAAAAACATTAAAAAAGGCCCGGCTCCATTCTACCCGCTGGAGGACGGGACCGCTGGAGAGCAGCTGCATAAAGCTATGAAGCGTTACGCACTAGTTCCAGGCACTATTGCTTTCACAGACGCTCATATTGAGGTGGACATTACTTACGCTGAGTACTTCGAGATGTCAGTTCGGTTGGCTGAGGCTATGAAACGATACGGCCTGAACACTAACCACCGAATTGTTGTATGCAGTGAGAACAGCCTTCAGTTCTTCATGCCGGTGTTGGGCGCCTTATTCATTGGCGTTGCAGTTGCCCCCGCTAACGACATTTACAACGAGCGTGAATTGTTGAACAGTATGGGCATTTCACAGCCGACCGTGGTGTT…
pJC1007	100% Optimal Firefly Luciferase	GGTACCGGAATTCGATCGCATGGAGGACGCCAAAAACATTAAAAAAGGCCCGGCTCCATTCTACCCGCTGGAGGACGGTACTGCTGGCGAGCAGCTGCACAAAGCTATGAAACGATACGCACTAGTTCCGGGTACTATTGCTTTCACTGACGCTCACATCGAGGTGGACATCACTTACGCTGAGTACTTCGAGATGAGCGTTCGGTTGGCCGAGGCTATGAAACGATACGGCCTGAACACTAACCACCGAATCGTGGTGTGCTCAGAGAACTCATTACAGTTCTTCATGCCGGTGTTGGGCGCCTTATTCATCGGCGTTGCTGTTGCCCCAGCCAACGACATTTACAACGAGCGAGAGTTGTTAAACTCAATGGGCATTTCACAGCCAACTGTGGTGTT…
pJC1008	0% Optimal MECP2	GGTACCGGAATTCGATCGCATGGCCGCTGCAGCTGCCGCAGCGCCATCCGGTGGTGGTGGTGGTGGTGAAGAGGAACGGTTAGAGGAAAAGTCCGAGGATCAAGATTTACAAGGTCTCAAGGATAAACCCCTAAAGTTTAAGAAGGTAAAAAAGGATAAGAAGGAGGAAAAAGAGGGTAAGCATGAGCCAGTCCAACCGTCCGCACATCATAGTGCAGAGCCCGCGGAGGCGGGTAAGGCGGAAACCAGTGAGGGTTCGGGTTCCGCCCCCGCAGTACCCGAAGCAAGTGCCTCGCCAAAGCAAAGAAGATCAATAATACGCGATAGAGGTCCAATGTATGATGATCCGACCTTACCGGAGGGTTGGACACGCAAGCTAAAGCAACGTAAGTCCGGTCG…
pJC1013	50% Optimal MECP2	GGTACCGGAATTCGATCGCATGGCGGCCGCCGCTGCTGCAGCACCCTCTGGGGGCGGGGGGGGCGGTGAGGAAGAACGCCTTGAAGAAAAGTCGGAGGACCAGGACCTCCAGGGGCTAAAAGACAAGCCGCTAAAGTTTAAGAAGGTAAAGAAAGATAAGAAGGAAGAGAAAGAGGGGAAGCATGAGCCGGTGCAACCATCCGCTCACCACAGCGCGGAGCCCGCCGAAGCTGGAAAGGCAGAGACCAGTGAGGGATCAGGCTCCGCGCCGGCAGTTCCAGAGGCTTCTGCCAGTCCAAAGCAGAGGCGTTCCATCATACGAGACCGGGGACCAATGTATGATGATCCCACGCTTCCTGAGGGGTGGACCCGAAAACTTAAACAACGCAAATCGGGGCG…
pJC1018	100% Optimal MECP2	GGTACCGGAATTCGATCGCATGGCTGCAGCAGCTGCAGCCGCACCTAGCGGGGGCGGAGGCGGCGGGGAAGAAGAGAGGCTTGAGGAAAAAAGCGAGGACCAGGACCTTCAGGGGCTGAAAGACAAACCTCTGAAGTTCAAAAAAGTTAAGAAAGACAAAAAGGAAGAAAAAGAGGGAAAACACGAACCTGTTCAGCCTTCTGCCCACCACAGCGCTGAGCCTGCTGAAGCCGGAAAAGCTGAGACTTCTGAAGGAAGCGGAAGCGCACCTGCAGTGCCTGAAGCCTCTGCTAGCCCTAAGCAGCGTCGGAGCATCATCCGAGACCGAGGCCCTATGTACGACGACCCTACTCTTCCTGAGGGATGGACTCGTAAACTTAAACAGCGTAAAAGCGGACG…
pTRE-Tight CFTR ΔF508	Endogenous CFTR deltaF508	ATGCAGAGGTCGCCTCTGGAAAAGGCCAGCGTTGTCTCCAAACTTTTTTTCAGCTGGACCAGACCAATTTTGAGGAAAGGATACAGACAGCGCCTGGAATTGTCAGACATATACCAAATCCCTTCTGTTGATTCTGCTGACAATCTATCTGAAAAATTGGAAAGAGAATGGGATAGAGAGCTGGCTTCAAAGAAAAATCCTAAACTCATTAATGCCCTTCGGCGATGTTTTTTCTGGAGATTTATGTTCTATGGAATCTTTTTATATTTAGGGGAAGTCACCAAAGCAGTACAGCCTCTCTTACTGGGAAGAATCATAGCTTCCTATGACCCGGATAACAAGGAGGAACGCTCTATCGCGATTTATCTAGGCATAGGCTTATGCCTTCTCTTTATTGTG…
pTRE-Tight CFTR Opt	Optimized CFTR deltaF508	ATGCAGCGCAGCCCCCTGGAGAAGGCCAGCGTGGTGAGCAAGCTGTTCTTCAGCTGGACCCGCCCCATCCTGCGCAAGGGCTACCGCCAGCGCCTGGAGCTGAGCGACATCTACCAGATCCCCAGCGTGGACAGCGCCGACAACCTGAGCGAGAAGCTGGAGCGCGAGTGGGACCGCGAGCTGGCCAGCAAGAAGAACCCCAAGCTGATCAACGCCCTGCGCCGCTGCTTCTTCTGGCGCTTCATGTTCTACGGCATCTTCCTGTACCTGGGCGAGGTGACCAAGGCCGTGCAGCCCCTGCTGCTGGGCCGCATCATCGCCAGCTACGACCCCGACAACAAGGAGGAGCGCAGCATCGCCATCTACCTGGGCATCGGCCTGTGCCTGCTGTTCATCGTG…
pJC1091	CRIP1 + mid-ORF S/H/E insert	GGTACCGGAATTCGATCGCATGCCCAAGTGTCCCAAGTGCAACAAGGAGGTGTACTTCGCCGAGAGGGTGACCTCTCTGGGCAAGGACTGGCATCGGCCCTGCCTGAAGTGCGAGAAATGTGGGAAGACGCTGACCAGTCATGAATCCCACGAGTCGCACGAAAGCCATGAGTCTCACGAATCTGGGGGCCACGCTGAGCACGAAGGCAAACCCTACTGCAACCACCCCTGCTACGCAGCCATGTTTGGGCCTAAAGGCTTTGGGCGGGGCGGAGCCGAGAGCCACACTTTCAAGTAATTCTAGA
pJC1092	CRIP1 + mid-ORF V/I/L insert	GGTACCGGAATTCGATCGCATGCCCAAGTGTCCCAAGTGCAACAAGGAGGTGTACTTCGCCGAGAGGGTGACCTCTCTGGGCAAGGACTGGCATCGGCCCTGCCTGAAGTGCGAGAAATGTGGGAAGACGCTGACCGTGATACTTGTCATTCTAGTCATCTTAGTTATCTTGGTAATACTGTCTGGGGGCCACGCTGAGCACGAAGGCAAACCCTACTGCAACCACCCCTGCTACGCAGCCATGTTTGGGCCTAAAGGCTTTGGGCGGGGCGGAGCCGAGAGCCACACTTTCAAGTAATTCTAGA
pJC1022	LSM8 + mid-ORF S/H/E insert	GGTACCGGAATTCGATCGCATGACGTCCGCTTTGGAGAACTACATCAACCGAACTGTTGCCGTTATTACATCAGATGGGAGAATGATTGTGGGAACACTGAAAGGTTTTGACCAGACCATTAATTTGATTTTGGATGAAAGCCATGAACGAGTATTCAGCAGTCATGAATCCCACGAGTCGCACGAAAGCCATGAGTCTCACGAATCTTCACAGGGGGTAGAACAAGTGGTACTAGGATTATACATTGTAAGAGGTGACAACGTTGCAGTCATTGGAGAAATCGATGAAGAAACAGATTCTGCGCTTGATTTGGGGAATATTCGAGCAGAACCTTTAAATTCTGTAGCACACTGATTCTAGA
pJC1025	LSM8 + mid-ORF V/I/L insert	GGTACCGGAATTCGATCGCATGACGTCCGCTTTGGAGAACTACATCAACCGAACTGTTGCCGTTATTACATCAGATGGGAGAATGATTGTGGGAACACTGAAAGGTTTTGACCAGACCATTAATTTGATTTTGGATGAAAGCCATGAACGAGTATTCAGCGTGATACTTGTCATTCTAGTCATCTTAGTTATCTTGGTAATACTGTCTTCACAGGGGGTAGAACAAGTGGTACTAGGATTATACATTGTAAGAGGTGACAACGTTGCAGTCATTGGAGAAATCGATGAAGAAACAGATTCTGCGCTTGATTTGGGGAATATTCGAGCAGAACCTTTAAATTCTGTAGCACACTGATTCTAGA
pJC1094	SPTSSA + mid-ORF S/H/E insert	GGTACCGGAATTCGATCGCATGGCGGGGATGGCGCTGGCGCGGGCCTGGAAGCAGATGTCCTGGTTCTACTACCAGTACCTGCTGGTCACGGCGCTCTACATGCTGGAGCCCTGGGAGCGGACGGTGAGTCATGAATCCCACGAGTCGCACGAAAGCCATGAGTCTCACGAATTCAATTCCATGCTGGTTTCCATTGTGGGGATGGCACTATACACAGGATACGTCTTCATGCCCCAGCACATCATGGCGATATTGCACTACTTTGAAATCGTACAATGATTCTAGA
pJC1095	SPTSSA + mid-ORF V/I/L insert	GGTACCGGAATTCGATCGCATGGCGGGGATGGCGCTGGCGCGGGCCTGGAAGCAGATGTCCTGGTTCTACTACCAGTACCTGCTGGTCACGGCGCTCTACATGCTGGAGCCCTGGGAGCGGACGGTGGTGATACTTGTCATTCTAGTCATCTTAGTTATCTTGGTAATACTGTTCAATTCCATGCTGGTTTCCATTGTGGGGATGGCACTATACACAGGATACGTCTTCATGCCCCAGCACATCATGGCGATATTGCACTACTTTGAAATCGTACAATGATTCTAGA
pJC315	Parent vector: pBluescript SK+ bacterial expression plasmid	N/A
pJC879	Portion of LYSa gene from B. subtilis (nt 355-834) (gBlock ID: oJC3075)	ccggaattcAGAGGGAATGACATTGTTCTTACACGGCACAAGCAGACAAAATCAACATGGTCATTTAGAAATCGGAGGTGTGGATGCTCTCTATTTAGCGGAGAAATATGGTACACCTCTTTACGTATATGATGTGGCTTTAATACGTGAGCGTGCTAAAAGCTTTAAGCAGGCGTTTATTTCTGCAGGGCTGAAAGCACAGGTGGCATATGCGAGCAAAGCATTCTCATCAGTCGCAATGATTCAGCTCGCTGAGGAAGAGGGACTTTCTTTAGATGTCGTATCCGGAGAGAGCTATATACGGCTGTTGCAGCAGGCTTTCCGGCAGAACGCATCCACTTTCATGGAAACAATAAGAGCAGGGAAGAACTGCGGATGGCGCTTGAGCACCGCATCGGC…
pJC880	Portion of firefly luciferase (nt 18 to 997) (gBlock ID: oJC3076)	ccggaattcACGGTGGGAGGTCTATATAAGCAGAGCTCTCTGGCTAACTAGAGAACCCACTGCTTACTGGCTTATCGAAATTAATACGACTCACTATAGGGAGACCCAAGCTTGGCATTCCGGTACTGTTGGTAAAGCCACCATGGAAGACGCCAAAAACATAAAGAAAGGCCCGGCGCCATTCTATCCGCTGGAAGATGGAACCGCTGGAGAGCAACTGCATAAGGCTATGAAGAGATACGCCCTGGTTCCTGGAACAATTGCTTTTACAGATGCACATATCGAGGTGGACATCACTTACGCTGAGTACTTCGAAATGTCCGTTCGGTTGGCAGAAGCTATGAAACGATATGGGCTGAATACAAATCACAGAATCGTCGTATGCAGTGAAAACTCTCT…
