# Supplementary material for: Codon and amino acid content are associated with mRNA stability in mammalian cells
Source: PLoS One. 2020 Feb 13;15(2):e0228730. doi: 10.1371/journal.pone.0228730 (PMC7018022; doi:10.1371/journal.pone.0228730)
Supplement: S2 Table — Consolidated list of tRNA adaptive index (tAI) values for HEK293T and HeLa cells, relative free amino acid concentrations for HeLa cells, codon stability coefficient (CSC) values for all species, and amino acid stabilization coefficient (AASC) values for HeLa, CHO, and S. cerevisiae. (XLSX) [file pone.0228730.s009.xlsx]

## Sheet: Codebook
S2 Table
List of tRNA adaptive indices (tAI), free amino acid levels, codon stability coefficients (CSC), and amino acid stabilizing coefficients (AASC) used in this study with associated statistical values
	Variable Name	Data Type	Description
	Codon	Factor with 61 levels	Codon sequence for each non-stop codon (n=61).
	Amino_Acid	Factor with 20 levels	Encoded amino acid for each non-stop codon.
	HEK293_tAI	Numeric	Relative tRNA adaptive indices calculated from HEK293T tRNA sequencing tRNA counts (Zheng et al. 2015).
	HEK293_IsOpt	Factor with 2 levels	Optimal vs. non-optimal designation. "Opt" = HEK293T tAI > 0.1546; "NonOpt" = HEK293T < 0.1546.
	HeLa_tAI_1	Numeric	Relative tRNA adaptive indices calculated from HeLa tRNA sequencing tRNA counts (replicate 1 of 3).
	HeLa_tAI_2	Numeric	Relative tRNA adaptive indices calculated from HeLa tRNA sequencing tRNA counts (replicate 2 of 3).
	HeLa_tAI_3	Numeric	Relative tRNA adaptive indices calculated from HeLa tRNA sequencing tRNA counts (replicate 3 of 3).
	HeLa_Avg_tAI	Numeric	Average relative tRNA adaptive indices calculated from HeLa tRNA sequencing tRNA counts (mean of 3 replicates).
	HeLa_tAI_SD	Numeric	Standard deviation for relative HeLa tRNA adaptive indices (n=3).
	HeLa_IsOpt	Factor with 2 levels	Optimal vs. non-optimal designation. "Opt" = HeLa tAI > 0.1478; "NonOpt" = HeLa < 0.1478.
	HeLa_FreeAA_1	Numeric	Intracellular free amino acid levels (nmol) in HeLa lysates (replicate 1 of 2).
	HeLa_FreeAA_2	Numeric	Intracellular free amino acid levels (nmol) in HeLa lysates (replicate 2 of 2).
	HeLa_Avg_FreeAA	Numeric	Relative intracellular free amino acid concentrations in HeLa lysates (mean of 2 replicates); normalized to Gly level due to Glu outlier status.
	HeLa_FreeAA_SD	Numeric	Standard deviation for intracellular amino acid levels in HeLa lysates (n=2).
	HeLa_CSC	Numeric	Pearson R correlation coefficient for codon frequency vs. mRNA half-life in HeLa cells.
	HeLa_CSC_Pvalue	Numeric	P-value for Pearson R correlation coefficient for codon frequency vs. mRNA half-life in HeLa cells.
	CHO_CSC	Numeric	Pearson R correlation coefficient for codon frequency vs. mRNA half-life in CHO cells.
	CHO_CSC_Pvalue	Numeric	P-value for Pearson R correlation coefficient for codon frequency vs. mRNA half-life in CHO cells.
	SC_CSC	Numeric	Pearson R correlation coefficient for codon frequency vs. mRNA half-life in Saccharomyces cerevisiae.
	SP_CSC	Numeric	Pearson R correlation coefficient for codon frequency vs. mRNA half-life in Schizosaccharomyces pombe.
	TB_CSC	Numeric	Pearson R correlation coefficient for codon frequency vs. mRNA half-life in Trypanosoma brucei.
	DM_CSC	Numeric	Pearson R correlation coefficient for codon frequency vs. mRNA half-life in Drosophila melanogaster.
	DR_CSC	Numeric	Pearson R correlation coefficient for codon frequency vs. mRNA half-life in Danio rerio.
	MM_CSC	Numeric	Pearson R correlation coefficient for codon frequency vs. mRNA half-life in mouse epiblast cells.
	HeLa_AASC	Numeric	Pearson R correlation coefficient for amino acid frequency vs. mRNA half-life in HeLa cells.
	HeLa_AASC_Pvalue	Numeric	P-value for Pearson R correlation coefficient for amino acid frequency vs. mRNA half-life in HeLa cells.
	CHO_AASC	Numeric	Pearson R correlation coefficient for amino acid frequency vs. mRNA half-life in CHO cells.
	CHO_AASC_Pvalue	Numeric	P-value for Pearson R correlation coefficient for amino acid frequency vs. mRNA half-life in CHO cells.
	SC_AASC	Numeric	Pearson R correlation coefficient for amino acid frequency vs. mRNA half-life in Saccharomyces cerevisiae.
	SC_AASC_Pvalue	Numeric	P-value for Pearson R correlation coefficient for amino acid frequency vs. mRNA half-life in Saccharomyces cerevisiae.

## Sheet: Data
S2 Table
List of tRNA adaptive indices (tAI), free amino acid levels, codon stability coefficients (CSC), and amino acid stabilizing coefficients (AASC) used in this study with associated statistical values
Codon	Amino_Acid	HEK293_tAI	HEK293_IsOpt	HeLa_tAI_1	HeLa_tAI_2	HeLa_tAI_3	HeLa_Avg_tAI	HeLa_tAI_SD	HeLa_IsOpt	HeLa_FreeAA_1	HeLa_FreeAA_2	HeLa_FreeAA	HeLa_FreeAA_SD	HeLa_CSC	HeLa_CSC_Pvalue	CHO_CSC	CHO_CSC_Pvalue	SC_CSC	SP_CSC	TB_CSC	DM_CSC	DR_CSC	MM_CSC	HeLa_AASC	HeLa_AASC_Pvalue	CHO_AASC	CHO_AASC_Pvalue	SC_AASC	SC_AASC_Pvalue
GCA	A	0.0833983	NonOpt	0.193672	0.180978	0.160604	0.178418	0.0166821	Opt	0.36805	0.369395	0.255539	0.000951059	0.0360672	8.42331e-05	-0.00387224	0.748555	-0.0847983	-0.0530502	-0.0416365	-0.0239386	0.0388483	0.0159878	0.0803607	1.75e-18	0.0815943	1.32716e-11	0.196488	3.71632e-35
GCC	A	0.221359	Opt	0.384321	0.402807	0.331341	0.372823	0.0370942	Opt	0.36805	0.369395	0.255539	0.000951059	0.0356025	0.000103886	0.0602213	6.04936e-07	0.176068	0.243678	0.131968	0.0405216	0.0735324	0.0726672	0.0803607	1.75e-18	0.0815943	1.32716e-11	0.196488	3.71632e-35
GCG	A	0.104196	NonOpt	0.155949	0.145751	0.128581	0.143427	0.0138311	NonOpt	0.36805	0.369395	0.255539	0.000951059	0.0110341	0.229141	0.0346008	0.00416867	-0.101801	-0.0820266	0.0590464	-0.0468478	-0.0460753	-0.00142586	0.0803607	1.75e-18	0.0815943	1.32716e-11	0.196488	3.71632e-35
GCT	A	0.307443	Opt	0.533779	0.559454	0.460196	0.51781	0.0515197	Opt	0.36805	0.369395	0.255539	0.000951059	0.101112	2.2438e-28	0.0785228	7.50717e-11	0.249255	0.293285	0.0875962	0.0234915	0.0225101	0.092162	0.0803607	1.75e-18	0.0815943	1.32716e-11	0.196488	3.71632e-35
TGC	C	0.117704	NonOpt	0.0109557	0.0246541	0.029616	0.0217419	0.00966502	NonOpt	NA	NA	NA	NA	-0.0456302	6.50629e-07	-0.00868451	0.472193	-0.0806723	0.00978522	-0.0344158	0.00769246	-0.0775357	-0.0563224	-0.0794451	4.25e-18	-0.0746845	5.97778e-10	-0.0641769	6.18733e-05
TGT	C	0.0694474	NonOpt	0.00646385	0.0145459	0.0174735	0.0128277	0.00570236	NonOpt	NA	NA	NA	NA	-0.0813607	6.58246e-19	-0.11132	2.37879e-20	-0.0326462	-0.0898728	-0.126041	-0.0271579	-0.0888768	-0.123609	-0.0794451	4.25e-18	-0.0746845	5.97778e-10	-0.0641769	6.18733e-05
GAC	D	0.394242	Opt	0.409957	0.355714	0.436633	0.400768	0.0412345	Opt	0.09149	0.08631	0.0616112	0.00366281	0.00993689	0.278813	0.0254771	0.034916	0.0607559	0.0810674	0.0661051	-0.0118549	0.0618441	0.0600571	0.0421974	4.21e-06	0.0564886	2.87078e-06	-0.00900697	0.574392
GAT	D	0.232603	Opt	0.241875	0.209871	0.257613	0.236453	0.0243283	Opt	0.09149	0.08631	0.0616112	0.00366281	0.0396101	1.5705e-05	0.0501874	3.2228e-05	-0.0538512	0.0022775	-0.0903049	-0.00293559	0.0322876	0.0542858	0.0421974	4.21e-06	0.0564886	2.87078e-06	-0.00900697	0.574392
GAA	E	0.141899	NonOpt	0.230986	0.132876	0.141399	0.168421	0.054351	Opt	2.19894	2.19496	1.52257	0.00281782	-0.0346876	0.000155868	-0.0362577	0.00267869	0.0910109	0.0386117	-0.0711033	-0.0273504	0.0113263	-0.0123462	-0.055657	1.28e-09	-0.0244881	0.0426189	0.0144975	0.366013
GAG	E	0.166455	Opt	0.652172	0.343098	0.399114	0.464795	0.164673	Opt	2.19894	2.19496	1.52257	0.00281782	-0.0373674	4.62375e-05	-0.00226981	0.850959	-0.119061	0.209547	0.0428095	-0.0185026	0.0321786	0.0751697	-0.055657	1.28e-09	-0.0244881	0.0426189	0.0144975	0.366013
TTC	F	0.220386	Opt	0.310184	0.311894	0.307458	0.309845	0.0022373	Opt	0.3149	0.303705	0.214359	0.00791606	0.0593137	9.80469e-11	0.06251	2.22322e-07	0.0942203	0.0707262	0.0992337	0.00511236	0.0345417	0.0452456	0.0790294	6.33e-18	0.0409223	0.000701584	0.000292836	0.985433
TTT	F	0.130028	NonOpt	0.183008	0.184017	0.1814	0.182809	0.00132001	Opt	0.3149	0.303705	0.214359	0.00791606	0.0473211	2.46783e-07	-0.00659676	0.585008	-0.0782539	-0.201349	-0.107564	-0.0322797	-0.00350908	-0.0086472	0.0790294	6.33e-18	0.0409223	0.000701584	0.000292836	0.985433
GGA	G	0.109175	NonOpt	0.266297	0.171613	0.184849	0.207586	0.0512741	Opt	1.42245	1.46339	1	0.028949	0.068686	6.65394e-14	0.044039	0.000265003	-0.123027	0.135419	-0.00571566	0.0253673	0.0641224	0.0501312	0.0708603	1.06e-14	0.0994556	1.5397e-16	0.114423	8.20165e-13
GGC	G	0.424236	Opt	0.531113	0.31393	0.349575	0.398206	0.116473	Opt	1.42245	1.46339	1	0.028949	0.0252358	0.0059462	0.0797763	3.73034e-11	-0.0116805	0.142672	0.141344	0.0300974	0.0618012	0.0656439	0.0708603	1.06e-14	0.0994556	1.5397e-16	0.114423	8.20165e-13
GGG	G	0.200877	Opt	0.256106	0.155044	0.155033	0.188728	0.0583511	Opt	1.42245	1.46339	1	0.028949	-0.00428647	0.640386	0.00814972	0.499902	-0.0933856	-0.0808694	-0.0673211	-0.0227747	0.0170707	0.0450492	0.0708603	1.06e-14	0.0994556	1.5397e-16	0.114423	8.20165e-13
GGT	G	0.250299	Opt	0.313357	0.185218	0.206249	0.234941	0.068719	Opt	1.42245	1.46339	1	0.028949	0.0874394	1.32503e-21	0.0944803	4.55577e-15	0.213657	0.297066	0.129836	0.0334011	0.0267944	0.051813	0.0708603	1.06e-14	0.0994556	1.5397e-16	0.114423	8.20165e-13
CAC	H	0.2872	Opt	0.807679	0.52949	0.342025	0.559732	0.234295	Opt	0.256415	0.236335	0.170748	0.0141987	-0.0848219	2.02679e-20	-0.0621204	2.64286e-07	0.0681319	0.0469177	0.00178779	-0.00240698	-0.0354833	-0.110728	-0.117011	1.72e-37	-0.112761	7.65915e-21	-0.0212473	0.185199
CAT	H	0.169448	Opt	0.476531	0.312399	0.201795	0.330242	0.138234	Opt	0.256415	0.236335	0.170748	0.0141987	-0.0761023	9.90035e-17	-0.108396	2.26725e-19	-0.0859553	-0.14263	-0.141273	-0.0331307	-0.0374942	-0.128163	-0.117011	1.72e-37	-0.112761	7.65915e-21	-0.0212473	0.185199
ATA	I	0.0348876	NonOpt	0.0748595	0.0847944	0.0687068	0.0761202	0.00811757	NonOpt	0.51502	0.48698	0.347213	0.0198273	-0.00990505	0.280357	-0.0577866	1.68813e-06	-0.256528	-0.268633	-0.181127	-0.0410805	-0.0352629	-0.0734016	0.124459	3.17e-42	0.144547	2.50734e-33	-0.064753	5.3092e-05
ATC	I	0.148928	NonOpt	0.048519	0.0504298	0.049297	0.0494153	0.000960869	NonOpt	0.51502	0.48698	0.347213	0.0198273	0.112052	1.67058e-34	0.15768	2.07491e-39	0.112159	0.132826	0.19832	0.00940235	0.061662	0.131746	0.124459	3.17e-42	0.144547	2.50734e-33	-0.064753	5.3092e-05
ATT	I	0.206604	Opt	0.0671262	0.0698452	0.068318	0.0684298	0.00136294	NonOpt	0.51502	0.48698	0.347213	0.0198273	0.0876961	1.00951e-21	0.104814	3.30524e-18	0.0485206	0.0757467	0.0251785	0.00078597	0.0187818	0.0651802	0.124459	3.17e-42	0.144547	2.50734e-33	-0.064753	5.3092e-05
AAA	K	0.299568	Opt	0.493635	0.462213	0.432823	0.46289	0.0304115	Opt	0.305635	0.266415	0.198227	0.0277327	-0.0139081	0.129562	0.0292591	0.0154108	-0.149203	-0.0279317	0.015336	-0.0209191	-0.0049588	-0.0439244	0.0292692	0.00142001	0.162552	8.34338e-42	-0.0231607	0.148666
AAG	K	0.287186	Opt	0.423645	0.363581	0.370242	0.385823	0.0329242	Opt	0.305635	0.266415	0.198227	0.0277327	0.0633323	4.8759e-12	0.20342	6.11556e-65	0.102814	0.332995	0.272702	0.0333833	0.0689047	0.14899	0.0292692	0.00142001	0.162552	8.34338e-42	-0.0231607	0.148666
CTA	L	0.0429088	NonOpt	0.118521	0.104496	0.0979128	0.106977	0.0105254	NonOpt	0.53483	0.501285	0.359034	0.0237199	6.77113e-05	0.994112	-0.0661423	4.22329e-08	-0.129008	-0.207499	-0.0941296	-0.0277252	-0.0170191	-0.0338622	0.0130862	0.153797	-0.0564803	2.88048e-06	-0.0685243	1.89001e-05
CTC	L	0.0322215	NonOpt	0.069334	0.0766981	0.0707004	0.0722442	0.00391728	NonOpt	0.53483	0.501285	0.359034	0.0237199	0.00889785	0.332175	-0.0265102	0.0281711	-0.136409	0.0439065	0.0546404	-0.0085576	0.00328796	-0.00200006	0.0130862	0.153797	-0.0564803	2.88048e-06	-0.0685243	1.89001e-05
CTG	L	0.299375	Opt	0.669506	0.547646	0.498637	0.571929	0.0879847	Opt	0.53483	0.501285	0.359034	0.0237199	0.0240915	0.00864035	0.0268194	0.0263846	-0.164091	-0.146452	0.0465286	-0.0121184	0.00704755	0.0833549	0.0130862	0.153797	-0.0564803	2.88048e-06	-0.0685243	1.89001e-05
CTT	L	0.0447521	NonOpt	0.0962972	0.106525	0.0981951	0.100339	0.00544066	NonOpt	0.53483	0.501285	0.359034	0.0237199	-0.00301857	0.742173	-0.0437779	0.000288215	-0.12872	0.0462551	-0.0394973	-0.00612666	-0.0244473	-0.0508787	0.0130862	0.153797	-0.0564803	2.88048e-06	-0.0685243	1.89001e-05
TTA	L	0.186877	Opt	0.199197	0.175168	0.185827	0.186731	0.0120401	Opt	0.53483	0.501285	0.359034	0.0237199	-0.050804	3.01778e-08	-0.103722	7.35095e-18	-0.0370463	-0.224237	-0.207365	-0.00980225	-0.0633735	-0.102543	0.0130862	0.153797	-0.0564803	2.88048e-06	-0.0685243	1.89001e-05
TTG	L	0.125857	NonOpt	0.119608	0.182062	0.17339	0.158353	0.0338337	Opt	0.53483	0.501285	0.359034	0.0237199	0.0140987	0.12439	-0.049919	3.55166e-05	0.199513	0.0619881	-0.126374	-0.00574373	-0.0526105	-0.0323438	0.0130862	0.153797	-0.0564803	2.88048e-06	-0.0685243	1.89001e-05
ATG	M	0.674047	Opt	1	1	1	1	0	Opt	0.169025	0.16018	0.114076	0.00625436	0.116813	2.27694e-37	0.158495	8.34546e-40	-0.0643907	0.0755189	0.018656	-0.0199138	0.0216416	0.0861943	0.075743	1.38e-16	0.089754	9.70542e-14	-0.0518459	0.00121746
AAC	N	0.223757	Opt	0.174098	0.18507	0.201329	0.186832	0.0137008	Opt	0	0	0	0	0.0167374	0.0681165	0.0596757	7.63975e-07	0.0675711	0.0308237	0.0550503	0.0195829	0.0457665	0.0291004	0.00518371	0.572112	0.0276321	0.0221483	-0.0603037	0.000167653
AAT	N	0.132017	NonOpt	0.102718	0.109191	0.118784	0.110231	0.00808347	NonOpt	0	0	0	0	-0.00754584	0.410857	-0.0184961	0.125712	-0.128479	-0.293371	-0.090526	-0.0111568	-0.0351301	-0.0478553	0.00518371	0.572112	0.0276321	0.0221483	-0.0603037	0.000167653
CCA	P	0.116737	NonOpt	0.0227513	0.0472835	0.0622749	0.0441032	0.0199528	NonOpt	0.14358	0.13212	0.0955354	0.00810344	-0.0601563	5.30861e-11	-0.111851	1.56918e-20	0.156105	-0.223672	-0.0228555	0.00606607	0.0284062	-0.0859354	-0.0768657	4.88e-17	-0.121091	8.22101e-24	0.0132085	0.410175
CCC	P	0.0396929	NonOpt	0.0049319	0.00547082	0.0071449	0.00584921	0.001154	NonOpt	0.14358	0.13212	0.0955354	0.00810344	-0.0631914	5.43435e-12	-0.0537738	8.40459e-06	-0.088185	0.0503903	0.0988068	0.0263947	0.0638682	-0.0726212	-0.0768657	4.88e-17	-0.121091	8.22101e-24	0.0132085	0.410175
CCG	P	0.108646	NonOpt	0.017121	0.0422869	0.0565578	0.0386552	0.0199677	NonOpt	0.14358	0.13212	0.0955354	0.00810344	-0.025478	0.00548382	-0.0385862	0.00139661	-0.180468	-0.224687	0.00357032	-0.0258518	0.00454838	-0.07552	-0.0768657	4.88e-17	-0.121091	8.22101e-24	0.0132085	0.410175
CCT	P	0.055129	NonOpt	0.00684987	0.00759836	0.00992348	0.0081239	0.00160278	NonOpt	0.14358	0.13212	0.0955354	0.00810344	-0.0465155	3.93259e-07	-0.108238	2.55593e-19	0.000223561	0.0112449	0.0368999	0.0263737	0.0412426	-0.0783828	-0.0768657	4.88e-17	-0.121091	8.22101e-24	0.0132085	0.410175
CAA	Q	0.162736	Opt	0.0192084	0.0292671	0.0314303	0.0266353	0.00652217	NonOpt	0.24697	0.1382	0.133469	0.076912	-0.0751047	2.46904e-16	-0.0994899	1.50324e-16	0.0721255	-0.0170112	-0.0767288	-0.0257247	-0.0556563	-0.0855713	-0.11175	2.52e-34	-0.110538	4.3734e-20	-0.0169708	0.289964
CAG	Q	0.495113	Opt	0.0603532	0.0988714	0.0973321	0.0855189	0.0218077	NonOpt	0.24697	0.1382	0.133469	0.076912	-0.0822885	2.62613e-19	-0.076952	1.77626e-10	-0.130706	-0.117337	0.0918515	-0.024089	0.0357993	-0.00962866	-0.11175	2.52e-34	-0.110538	4.3734e-20	-0.0169708	0.289964
AGA	R	0.0299919	NonOpt	0.235255	0.130988	0.136169	0.167471	0.0587599	Opt	0.612645	0.611245	0.424102	0.000989949	-0.0690073	5.0873e-14	-0.0699557	6.71e-09	0.0416114	-0.0651182	-0.141404	-0.0233833	-0.0173838	-0.102214	-0.06623	4.98e-13	-0.053305	1.00676e-05	-0.0852437	1.01162e-07
AGG	R	0.107016	NonOpt	0.328611	0.165826	0.133119	0.209186	0.104711	Opt	0.612645	0.611245	0.424102	0.000989949	-0.103496	1.17437e-29	-0.0531422	1.07151e-05	-0.193075	-0.164913	-0.154347	-0.0149629	-0.0423741	-0.0854987	-0.06623	4.98e-13	-0.053305	1.00676e-05	-0.0852437	1.01162e-07
CGA	R	0.205465	Opt	0.324601	0.307993	0.324768	0.319121	0.00963711	Opt	0.612645	0.611245	0.424102	0.000989949	0.00728516	0.427209	0.00503062	0.677091	-0.196806	-0.203668	-0.177689	-0.0363735	-0.0259872	0.0408717	-0.06623	4.98e-13	-0.053305	1.00676e-05	-0.0852437	1.01162e-07
CGC	R	0.077808	NonOpt	0.087191	0.131013	0.143839	0.120681	0.0297039	NonOpt	0.612645	0.611245	0.424102	0.000989949	0.0020771	0.820913	0.000788616	0.94795	-0.101794	0.179282	0.242052	0.0193978	-0.00261228	0.0259684	-0.06623	4.98e-13	-0.053305	1.00676e-05	-0.0852437	1.01162e-07
CGG	R	0.198031	Opt	0.208937	0.238513	0.259791	0.235747	0.0255396	Opt	0.612645	0.611245	0.424102	0.000989949	-0.0234686	0.010526	-0.0282977	0.019132	-0.127444	-0.188275	-0.135857	-0.0452275	-0.0300636	0.0283437	-0.06623	4.98e-13	-0.053305	1.00676e-05	-0.0852437	1.01162e-07
CGT	R	0.108067	NonOpt	0.121099	0.181963	0.199777	0.167613	0.0412554	Opt	0.612645	0.611245	0.424102	0.000989949	0.0352441	0.00012192	0.0155595	0.197714	0.0794275	0.30259	0.0774437	0.0271033	-0.00194262	0.0608602	-0.06623	4.98e-13	-0.053305	1.00676e-05	-0.0852437	1.01162e-07
AGC	S	0.217474	Opt	0.115942	0.251793	0.286434	0.218056	0.0901139	Opt	0.394795	0.373015	0.266061	0.0154008	-0.111515	3.4555e-34	-0.151067	2.80724e-36	-0.148753	-0.0799665	0.00843971	-0.0165584	-0.0382991	-0.139503	-0.194913	4.73e-102	-0.242547	2.3615e-92	-0.0503401	0.0016855
AGT	S	0.128313	NonOpt	0.0684056	0.148558	0.168996	0.128653	0.0531672	NonOpt	0.394795	0.373015	0.266061	0.0154008	-0.115686	1.11368e-36	-0.195162	8.03109e-60	-0.155378	-0.169421	-0.159424	-0.022933	-0.060014	-0.171479	-0.194913	4.73e-102	-0.242547	2.3615e-92	-0.0503401	0.0016855
TCA	S	0.26803	Opt	0.210091	0.192137	0.199518	0.200582	0.00902447	Opt	0.394795	0.373015	0.266061	0.0154008	-0.106696	2.00556e-31	-0.174788	3.6965e-48	-0.115731	-0.330428	-0.0996534	-0.0160881	-0.0416628	-0.155204	-0.194913	4.73e-102	-0.242547	2.3615e-92	-0.0503401	0.0016855
TCC	S	0.0877034	NonOpt	0.000742007	0.00127711	0.00175287	0.00125733	0.000505723	NonOpt	0.394795	0.373015	0.266061	0.0154008	-0.0845659	2.63485e-20	-0.0752068	4.53398e-10	0.135027	-0.13084	0.072174	0.0212896	-0.0137493	-0.095279	-0.194913	4.73e-102	-0.242547	2.3615e-92	-0.0503401	0.0016855
TCG	S	0.125411	NonOpt	0.153451	0.140574	0.149396	0.147807	0.00658373	NonOpt	0.394795	0.373015	0.266061	0.0154008	-0.0515693	1.86626e-08	-0.0368291	0.00229041	-0.126057	-0.258812	-0.068763	0.000440163	-0.032077	-0.0735481	-0.194913	4.73e-102	-0.242547	2.3615e-92	-0.0503401	0.0016855
TCT	S	0.12181	NonOpt	0.00103056	0.00177376	0.00243455	0.00174629	0.000702394	NonOpt	0.394795	0.373015	0.266061	0.0154008	-0.0779261	1.8061e-17	-0.116814	2.92583e-22	0.141822	-0.186664	-0.0335734	0.0481301	-0.0424389	-0.127311	-0.194913	4.73e-102	-0.242547	2.3615e-92	-0.0503401	0.0016855
ACA	T	0.132948	NonOpt	0.11964	0.103502	0.11084	0.111327	0.00807972	NonOpt	0.92475	0.88759	0.628011	0.0262761	-0.0115277	0.208979	-0.0496757	3.87707e-05	-0.142278	-0.195644	-0.0826228	-0.0169282	-0.0150778	-0.0680688	0.00972236	0.289324	-0.0457809	0.000149605	0.0215355	0.179307
ACC	T	0.157229	Opt	0.0259821	0.0222983	0.0243966	0.0242257	0.00184786	NonOpt	0.92475	0.88759	0.628011	0.0262761	0.0387883	2.34848e-05	0.0202687	0.0933445	0.126507	0.108743	0.0752189	0.0508135	0.0460679	0.0358241	0.00972236	0.289324	-0.0457809	0.000149605	0.0215355	0.179307
ACG	T	0.130188	NonOpt	0.0877342	0.103995	0.112579	0.101436	0.0126186	NonOpt	0.92475	0.88759	0.628011	0.0262761	-0.00196361	0.830545	0.0198915	0.0996032	-0.155231	-0.157586	0.061605	-0.0377892	-0.0172689	-0.0293015	0.00972236	0.289324	-0.0457809	0.000149605	0.0215355	0.179307
ACT	T	0.218374	Opt	0.0360862	0.0309698	0.0338842	0.0336467	0.00256647	NonOpt	0.92475	0.88759	0.628011	0.0262761	-0.0167348	0.0681587	-0.0739564	8.76057e-10	0.143274	0.0457304	-0.000235223	0.02103	-0.0212271	-0.0603248	0.00972236	0.289324	-0.0457809	0.000149605	0.0215355	0.179307
GTA	V	0.179479	Opt	0.0442213	0.0531347	0.047927	0.0484277	0.00447777	NonOpt	0.529835	0.499305	0.356617	0.021588	0.0364057	7.21882e-05	0.00209558	0.86228	-0.189557	-0.0685549	-0.134219	3.44272e-05	-0.00662673	-0.0221952	0.131678	4.25e-47	0.107956	3.16524e-19	0.107956	1.47053e-11
GTC	V	0.389048	Opt	0.0115389	0.022044	0.021758	0.018447	0.0059843	NonOpt	0.529835	0.499305	0.356617	0.021588	0.0598227	6.7751e-11	0.0624597	2.27359e-07	0.199874	0.241549	0.0426972	0.0581535	0.0267035	0.0647087	0.131678	4.25e-47	0.107956	3.16524e-19	0.107956	1.47053e-11
GTG	V	1	Opt	0.221043	0.248551	0.206001	0.225198	0.0215773	Opt	0.529835	0.499305	0.356617	0.021588	0.0757479	1.37157e-16	0.0873977	4.20985e-13	-0.0955494	-0.0358682	0.0726718	0.00442057	-0.0118694	0.118237	0.131678	4.25e-47	0.107956	3.16524e-19	0.107956	1.47053e-11
GTT	V	0.540344	Opt	0.0160262	0.0306167	0.0302195	0.0256208	0.00831153	NonOpt	0.529835	0.499305	0.356617	0.021588	0.0667112	3.37403e-13	0.0343498	0.00445082	0.190892	0.248048	-0.0673117	0.0375433	-0.0326439	0.0164846	0.131678	4.25e-47	0.107956	3.16524e-19	0.107956	1.47053e-11
TGG	W	0.154571	NonOpt	0.0992737	0.120214	0.1007	0.106729	0.0116998	NonOpt	0.138205	0.138675	0.0959443	0.00033234	0.0433429	2.29091e-06	0.0198354	0.100562	-0.022305	-0.0395034	-0.115711	-0.0210061	-0.0378613	0.0293264	0.0438991	1.7e-06	0.0207397	0.0859766	-0.0224221	0.162055
TAC	Y	0.0894872	NonOpt	0.0060394	0.00184276	0.002109	0.00333039	0.00234985	NonOpt	0.33637	0.316845	0.226352	0.0138063	0.0815125	5.66739e-19	0.0815722	1.34414e-11	0.0997297	0.0218361	0.069308	0.0140329	0.0553942	0.0416514	0.109813	3.38e-33	0.076642	2.10113e-10	0.00418591	0.794099
TAT	Y	0.0528114	NonOpt	0.00356325	0.00108723	0.00124431	0.00196493	0.00138641	NonOpt	0.33637	0.316845	0.226352	0.0138063	0.0720638	3.72002e-15	0.0299606	0.0131128	-0.0876502	-0.105514	-0.116497	-0.0139427	0.0189532	0.00887336	0.109813	3.38e-33	0.076642	2.10113e-10	0.00418591	0.794099
