# Supplementary material for: Codon and amino acid content are associated with mRNA stability in mammalian cells
Source: PLoS One. 2020 Feb 13;15(2):e0228730. doi: 10.1371/journal.pone.0228730 (PMC7018022; doi:10.1371/journal.pone.0228730)
Supplement: S3 Table — List of sources for half-life datasets and FASTA coding sequence lists used for CSC and AASC calculations for all species listed in this study. (XLSX) [file pone.0228730.s010.xlsx]

## Sheet: Sheet1
S3 Table
List of species-specific half-life datasets and FASTA coding sequence sources used for CSC and AASC calculations.
Dataset/Resource	Source	Identifier
Saccharomyces cerevisiae processed half-life data	Presnyak et al. 2015	GEO: GSE57385
Schizosaccharomyces pombe processed half-life data	Eser et al. 2016	N/A
Trypanosoma brucei processed half-life data, bloodstream	Fadda et al. 2014	N/A
Drosophila melanogaster processed half-life data, whole embryo	Burow et al. 2018	N/A
Danio rerio processed half-life data, wild type	Bazzini et al. 2016	GEO: GSE71609
Mus musculus epiblast processed half-life data, wild type	Zheng et al. 2016	GEO: GSE84953
Chinese Hamster Ovary (C. griseus) half-life data	This study	GEO: GSE138292
HeLa processed half-life data, wild type	Arango et al. 2018	GEO: GSE102113
Saccharomyces cerevisiae FASTA coding sequences	ftp://ftp.ensembl.org/pub/release-94/fasta/saccharomyces_cerevisiae/cds/	Build R64-1-1
Schizosaccharomyces pombe FASTA coding sequences	ftp://ftp.pombase.org/pombe/genome_sequence_and_features/feature_sequences/	Build 11-2-17
Drosophila melanogaster FASTA coding sequences	ftp://ftp.ensembl.org/pub/release-94/fasta/drosophila_melanogaster/cds/	Build BDGP6
Trypanosoma brucei FASTA coding sequences	ftp://ftp.ensemblgenomes.org/pub/protists/release-41/fasta/trypanosoma_brucei/cds/	Build TryBru_Apr2005
Danio rerio FASTA coding sequences	ftp://ftp.ensembl.org/pub/release-94/fasta/danio_rerio/cds/	Build GRCz11
Mus musculus FASTA coding sequences	ftp://ftp.ensembl.org/pub/release-97/fasta/mus_musculus/cds/	Build GRCm38
Cricetulus griseus FASTA coding sequences	http://mirrors.vbi.vt.edu/mirrors/ftp.ncbi.nih.gov/genomes/refseq/vertebrate_mammalian/Cricetulus_griseus/all_assembly_versions/GCF_000223135.1_CriGri_1.0/	Build criGriChoV1
Homo sapiens FASTA coding sequences	ftp://ftp.ensembl.org/pub/release-97/fasta/homo_sapiens/cds/	Build GRCh38
