# Supplementary material for: Codon and amino acid content are associated with mRNA stability in mammalian cells
Source: PLoS One. 2020 Feb 13;15(2):e0228730. doi: 10.1371/journal.pone.0228730 (PMC7018022; doi:10.1371/journal.pone.0228730)
Supplement: S4 Table — List of genes containing homopolymeric amino acid stretches (adapted from [57]) and associated amino acid repeat identity, length, and HeLa half-life. (XLSX) [file pone.0228730.s011.xlsx]

## Sheet: Codebook
S4 Table
List of genes with homopolymeric amino acid repeats and HeLa half-life data
	Variable Name	Data Type	Description
	Gene_Symbol	Factor with 768 levels	Gene symbol (HGNC)
	Repeat_Length	Integer	Length of homopolymeric amino acid stretch (min = 5, max = 58, med = 6)
	Amino_Acid	Factor with 8 levels	Amino acid single-letter abbreviation
	AA_Cat	Factor with 2 levels	Amino acid stability category based on AASC values: Stable = V, I, Y, A; Unstable = S, H, Q, C
	HeLa_Half_Life	Numeric	HeLa half-life calculated from BRIC-Seq data

## Sheet: Data
S4 Table
List of genes with homopolymeric amino acid repeats (adapted from Kumar et al. 2016 PLOS ONE) and HeLa half-life data
Gene_Symbol	Repeat_Length	Amino_Acid	AA_Cat	HeLa_Half_Life
FBRS	19	A	Stable	3.25394
RUNX2	17	A	Stable	2.78812
FOXE1	16	A	Stable	2.89595
REPS2	15	A	Stable	5.35672
SLC12A2	15	A	Stable	4.79001
ZIC2	15	A	Stable	2.80096
BTBD2	14	A	Stable	4.62715
EOMES	14	A	Stable	2.93198
LCORL	14	A	Stable	2.67613
MAZ	14	A	Stable	9.2586
MNX1	14	A	Stable	2.95196
RBM47	14	A	Stable	2.43197
SP8	14	A	Stable	2.79541
ASXL2	13	A	Stable	2.54519
GDF11	13	A	Stable	4.1134
NIPA1	13	A	Stable	2.68925
NLK	13	A	Stable	2.93911
PRPF40A	13	A	Stable	3.18464
KDM1A	12	A	Stable	3.90312
MSH3	12	A	Stable	4.09433
TBX2	12	A	Stable	3.19262
FOXD3	11	A	Stable	3.32263
GATA6	11	A	Stable	2.51173
SKOR1	11	A	Stable	3.0882
TBL1XR1	11	A	Stable	3.44291
TLE4	11	A	Stable	2.58357
CDK13	10	A	Stable	2.622
CHD3	10	A	Stable	9.19439
CLASRP	10	A	Stable	2.93308
JUND	10	A	Stable	3.06668
LHX2	10	A	Stable	2.8989
MAP3K4	10	A	Stable	2.85149
PTBP2	10	A	Stable	3.01545
SP5	10	A	Stable	2.99487
ZFR	10	A	Stable	3.59372
ATP6AP1	9	A	Stable	23.2706
CNNM1	9	A	Stable	2.72612
COPS6	9	A	Stable	24
CPEB3	9	A	Stable	2.47529
E2F3	9	A	Stable	2.48709
FOXF2	9	A	Stable	2.85851
IRX3	9	A	Stable	2.89348
NBEAL2	9	A	Stable	3.53857
PBX1	9	A	Stable	3.24368
PBX2	9	A	Stable	3.04283
PBX3	9	A	Stable	2.76692
PITX3	9	A	Stable	3.24091
RBM23	9	A	Stable	2.62788
TGFBR1	9	A	Stable	3.30074
TLE3	9	A	Stable	2.51064
TOX4	9	A	Stable	3.56601
ZFP91	9	A	Stable	3.05898
ZFX	9	A	Stable	2.36625
ZIC5	9	A	Stable	2.57228
CADM1	8	A	Stable	7.15394
CASZ1	8	A	Stable	3.50262
CYHR1	8	A	Stable	3.02487
DEAF1	8	A	Stable	3.2938
DGKI	8	A	Stable	3.20879
DMBX1	8	A	Stable	3.08212
FAM104A	8	A	Stable	2.91779
FOXC1	8	A	Stable	2.73379
FOXO1	8	A	Stable	2.48496
GMEB2	8	A	Stable	2.669
INCENP	8	A	Stable	2.31801
IRS2	8	A	Stable	2.49513
MED14	8	A	Stable	3.60917
MEGF9	8	A	Stable	2.58541
MSANTD2	8	A	Stable	2.27779
MZT1	8	A	Stable	4.19159
PRDM6	8	A	Stable	2.72145
PTBP1	8	A	Stable	4.46029
RBFOX2	8	A	Stable	2.88061
SGCB	8	A	Stable	7.43859
SH2B1	8	A	Stable	2.92227
TBL1X	8	A	Stable	3.15722
TMCC1	8	A	Stable	2.46777
ZMIZ1	8	A	Stable	2.68736
ALMS1	7	A	Stable	4.17173
ATRN	7	A	Stable	5.51362
BIRC6	7	A	Stable	3.59721
BMP6	7	A	Stable	3.98038
CABLES1	7	A	Stable	2.912
CCAR1	7	A	Stable	3.43474
CCNL2	7	A	Stable	2.54847
CDK12	7	A	Stable	2.58544
CHD4	7	A	Stable	4.85314
CHD5	7	A	Stable	3.76995
CHD7	7	A	Stable	2.74012
EHMT2	7	A	Stable	4.76412
EIF3J	7	A	Stable	4.09748
FIZ1	7	A	Stable	2.76052
FOXD2	7	A	Stable	3.05254
FOXK1	7	A	Stable	2.52831
GLI2	7	A	Stable	2.72008
GRSF1	7	A	Stable	3.52622
HIPK2	7	A	Stable	2.9262
HOXA11	7	A	Stable	2.9387
IRX5	7	A	Stable	2.98872
ISL2	7	A	Stable	2.61126
KLF2	7	A	Stable	3.34464
KMT2A	7	A	Stable	2.57166
MBNL1	7	A	Stable	3.3966
MECP2	7	A	Stable	2.76994
PABPC1	7	A	Stable	14.5812
PHF20L1	7	A	Stable	2.93131
PUM1	7	A	Stable	2.62334
PUM2	7	A	Stable	2.79554
RGCC	7	A	Stable	3.23035
RPL4	7	A	Stable	22.2359
RTF1	7	A	Stable	2.92964
RXRB	7	A	Stable	2.8231
SAMD1	7	A	Stable	5.1056
SAP30	7	A	Stable	3.38094
SNTB1	7	A	Stable	3.1732
SOX12	7	A	Stable	2.99287
SOX4	7	A	Stable	2.32957
SPAG8	7	A	Stable	3.24736
SRRM1	7	A	Stable	3.19313
TCF20	7	A	Stable	3.55344
TLE1	7	A	Stable	2.69575
TSC22D1	7	A	Stable	2.63874
UBR3	7	A	Stable	3.35442
UBR5	7	A	Stable	3.15892
ZFHX3	7	A	Stable	2.75306
ZNF384	7	A	Stable	2.91197
ZNRF2	7	A	Stable	2.64501
ABCB7	6	A	Stable	7.54844
ANKS3	6	A	Stable	3.31495
ASTN2	6	A	Stable	2.80221
ATP9B	6	A	Stable	3.8139
BAG3	6	A	Stable	3.19881
BTBD7	6	A	Stable	2.50796
CARM1	6	A	Stable	5.83788
CHD9	6	A	Stable	2.71359
CREBZF	6	A	Stable	2.32307
CXXC5	6	A	Stable	2.78516
DAB2IP	6	A	Stable	2.73789
DHX29	6	A	Stable	4.07955
DKK3	6	A	Stable	4.1664
DST	6	A	Stable	3.8257
EFHD2	6	A	Stable	3.59104
EIF3F	6	A	Stable	8.89889
EPHA2	6	A	Stable	2.97195
FAM177A1	6	A	Stable	4.12251
FLII	6	A	Stable	12.6982
FOXK2	6	A	Stable	3.50161
FTCD	6	A	Stable	3.34658
GLRX2	6	A	Stable	5.60562
GTPBP1	6	A	Stable	3.35992
HCFC1	6	A	Stable	3.36233
HEY2	6	A	Stable	3.42286
HIC1	6	A	Stable	3.02043
IFNGR2	6	A	Stable	3.51865
IPO9	6	A	Stable	4.45813
JMY	6	A	Stable	2.36176
KHSRP	6	A	Stable	4.89807
LAMC1	6	A	Stable	10.0606
MBNL2	6	A	Stable	2.68631
MMP24	6	A	Stable	2.78478
MTMR1	6	A	Stable	3.33302
MTMR14	6	A	Stable	3.96013
NACC2	6	A	Stable	2.39028
NCOR1	6	A	Stable	3.76278
NHS	6	A	Stable	2.38123
NUP214	6	A	Stable	2.9007
OTX1	6	A	Stable	2.83822
PCLO	6	A	Stable	3.03281
PEG10	6	A	Stable	6.48201
PGS1	6	A	Stable	2.72684
PIAS1	6	A	Stable	2.41649
QDPR	6	A	Stable	5.11201
RB1	6	A	Stable	4.43765
RBM4B	6	A	Stable	2.85207
RSF1	6	A	Stable	2.56599
SCAF8	6	A	Stable	2.93025
SCFD1	6	A	Stable	6.13983
SF1	6	A	Stable	3.57398
SHOX2	6	A	Stable	2.64759
SIX4	6	A	Stable	2.29467
SOX6	6	A	Stable	3.17329
SP3	6	A	Stable	3.02889
SP4	6	A	Stable	2.59936
SPOCK1	6	A	Stable	6.51171
SRF	6	A	Stable	3.06456
STK39	6	A	Stable	3.93089
TBX3	6	A	Stable	2.28829
TCFL5	6	A	Stable	4.12329
TDRP	6	A	Stable	2.65694
UBE2Z	6	A	Stable	2.76698
USP11	6	A	Stable	4.3976
VAT1	6	A	Stable	14.467
VPS51	6	A	Stable	5.71469
ZMIZ2	6	A	Stable	5.79348
ABT1	5	A	Stable	2.96474
ADAMTS13	5	A	Stable	2.48988
ADRB1	5	A	Stable	3.13013
AGPS	5	A	Stable	4.09673
AHDC1	5	A	Stable	2.52287
ALPK1	5	A	Stable	2.33702
ANKZF1	5	A	Stable	2.80007
AP3B2	5	A	Stable	3.53458
APC	5	A	Stable	2.65789
APC2	5	A	Stable	2.87347
AR	5	A	Stable	2.63062
ARID3B	5	A	Stable	2.90437
ASNSD1	5	A	Stable	3.40361
ATAD5	5	A	Stable	2.86518
ATMIN	5	A	Stable	2.89099
ATP6V0A1	5	A	Stable	3.68321
ATXN2L	5	A	Stable	3.81469
BTBD10	5	A	Stable	3.27886
BTBD8	5	A	Stable	3.29466
C1RL	5	A	Stable	3.00671
CBX4	5	A	Stable	2.86063
CCZ1	5	A	Stable	4.72957
CCZ1B	5	A	Stable	4.90466
CLCN2	5	A	Stable	2.9427
CLCN4	5	A	Stable	3.08043
CLCN5	5	A	Stable	2.7817
CLIP2	5	A	Stable	3.15034
CLPX	5	A	Stable	3.0915
CLYBL	5	A	Stable	5.13101
CNTFR	5	A	Stable	3.59785
CPEB2	5	A	Stable	2.46806
CREB3L1	5	A	Stable	6.13536
CUL4B	5	A	Stable	5.34203
DCTN1	5	A	Stable	9.98354
DDX51	5	A	Stable	3.20394
DHX30	5	A	Stable	2.99972
DNMT1	5	A	Stable	4.46569
DPF3	5	A	Stable	2.68221
DPP3	5	A	Stable	14.9756
DYRK2	5	A	Stable	2.28493
DZIP1	5	A	Stable	3.04577
EID2	5	A	Stable	3.71526
ESR1	5	A	Stable	2.70891
EXOC8	5	A	Stable	2.31769
FECH	5	A	Stable	6.39288
FES	5	A	Stable	2.93609
FUT4	5	A	Stable	3.07118
GET4	5	A	Stable	3.11605
HABP4	5	A	Stable	3.68908
HECW2	5	A	Stable	2.66053
HELZ2	5	A	Stable	2.72107
HES6	5	A	Stable	4.13427
HNRNPD	5	A	Stable	6.03172
INF2	5	A	Stable	3.9755
IPO5	5	A	Stable	7.43079
IRGQ	5	A	Stable	2.50263
JPH1	5	A	Stable	2.55116
KCTD13	5	A	Stable	2.65135
KDM3B	5	A	Stable	2.91757
KIFC2	5	A	Stable	3.69768
KLC1	5	A	Stable	2.65552
KMT2D	5	A	Stable	2.58061
LATS1	5	A	Stable	2.59198
LFNG	5	A	Stable	2.8078
LRP8	5	A	Stable	3.79805
LTBP2	5	A	Stable	3.78
MAFA	5	A	Stable	3.09848
MAP3K11	5	A	Stable	3.15143
MAP3K9	5	A	Stable	2.25
MAPK3	5	A	Stable	10.7407
MED24	5	A	Stable	5.51055
MMS19	5	A	Stable	4.26396
MTOR	5	A	Stable	4.7052
NCL	5	A	Stable	3.82396
NDFIP2	5	A	Stable	4.87628
NFATC1	5	A	Stable	3.5634
NQO1	5	A	Stable	13.9886
NR4A3	5	A	Stable	2.45606
NRF1	5	A	Stable	2.86271
NXPH4	5	A	Stable	10.0667
OFD1	5	A	Stable	2.75109
OTUD4	5	A	Stable	2.34052
PARG	5	A	Stable	2.90786
PAWR	5	A	Stable	3.00126
PCYOX1L	5	A	Stable	3.56717
PHF2	5	A	Stable	2.77639
PHF8	5	A	Stable	2.72085
PIK3CB	5	A	Stable	3.29371
PLD6	5	A	Stable	2.46013
PMEPA1	5	A	Stable	2.75608
PMPCB	5	A	Stable	7.09283
POU2F2	5	A	Stable	2.9808
PRRT3	5	A	Stable	3.10991
PSMD3	5	A	Stable	6.06582
PSPC1	5	A	Stable	2.92324
PUF60	5	A	Stable	3.67014
RAD52	5	A	Stable	2.27478
RASA2	5	A	Stable	2.70173
RBM42	5	A	Stable	5.20556
RCC2	5	A	Stable	3.07429
RPUSD4	5	A	Stable	2.71991
RTEL1	5	A	Stable	3.13943
SAP130	5	A	Stable	2.75509
SCFD2	5	A	Stable	3.04105
SERPINH1	5	A	Stable	8.99568
SIX5	5	A	Stable	3.30128
SLC25A29	5	A	Stable	2.76895
SLC30A9	5	A	Stable	7.54076
SLC39A13	5	A	Stable	3.46767
SLC3A2	5	A	Stable	3.59441
SMARCC1	5	A	Stable	7.05246
SMARCC2	5	A	Stable	4.60731
SPAG1	5	A	Stable	3.35383
SRRM2	5	A	Stable	3.27821
SRRM3	5	A	Stable	3.13462
ST18	5	A	Stable	2.74964
SUGP2	5	A	Stable	3.05786
SUGT1	5	A	Stable	3.4001
SUPT20H	5	A	Stable	3.09097
SUZ12	5	A	Stable	3.02248
TAF4	5	A	Stable	3.1485
TARBP2	5	A	Stable	3.64039
TBC1D25	5	A	Stable	2.48312
TBR1	5	A	Stable	3.18771
TFAP2A	5	A	Stable	2.56476
TLN2	5	A	Stable	3.81828
TMCO4	5	A	Stable	3.23519
TMEM9	5	A	Stable	5.04109
TOR2A	5	A	Stable	3.68571
TRIM28	5	A	Stable	4.19553
TRIM32	5	A	Stable	2.31645
TUBB4A	5	A	Stable	3.98586
UBA7	5	A	Stable	3.22962
UBR4	5	A	Stable	4.8658
UBXN6	5	A	Stable	7.28556
UNKL	5	A	Stable	2.54662
USF2	5	A	Stable	6.00481
UTP18	5	A	Stable	3.52407
VEGFB	5	A	Stable	8.6391
VEGFC	5	A	Stable	3.65507
WDR74	5	A	Stable	3.40678
WIZ	5	A	Stable	4.49645
XKR7	5	A	Stable	2.95016
YIF1B	5	A	Stable	14.5869
ZNF586	5	A	Stable	2.86202
CD82	7	I	Stable	4.2697
PLEC	5	I	Stable	4.08934
VAMP3	5	I	Stable	4.7769
VAMP7	5	I	Stable	9.25887
FAM98B	9	V	Stable	5.67101
ETNK1	6	V	Stable	2.74793
ANO10	5	V	Stable	7.46119
DIP2B	5	V	Stable	2.91351
DIP2C	5	V	Stable	2.96618
IGSF1	5	V	Stable	3.50203
MBTPS2	5	V	Stable	4.30596
NFXL1	5	V	Stable	2.74945
SIDT2	5	V	Stable	4.28505
SHPRH	5	Y	Stable	2.58157
GPR37	6	C	Unstable	2.45418
PTTG1IP	6	C	Unstable	5.55488
TTC13	6	C	Unstable	5.45695
TXK	6	C	Unstable	3.14626
GPR157	5	C	Unstable	2.49313
MDFIC	5	C	Unstable	3.24722
NR4A3	14	H	Unstable	2.45606
CBX4	12	H	Unstable	2.86063
CACNA1A	10	H	Unstable	2.92497
FAM76B	10	H	Unstable	2.49049
GATA6	10	H	Unstable	2.51173
MAFA	10	H	Unstable	3.09848
OTX1	10	H	Unstable	2.83822
SYNGAP1	10	H	Unstable	2.89013
ZIC2	9	H	Unstable	2.80096
AUTS2	8	H	Unstable	2.52144
BMP2K	8	H	Unstable	3.42212
C21orf58	8	H	Unstable	2.36078
NLK	8	H	Unstable	2.93911
CBL	7	H	Unstable	2.56292
CHD8	7	H	Unstable	2.7227
DLX2	7	H	Unstable	3.15413
FOXF2	7	H	Unstable	2.85851
LRCH1	7	H	Unstable	2.56048
MECP2	7	H	Unstable	2.76994
PRRT1	7	H	Unstable	3.40427
RBM33	7	H	Unstable	2.53624
TAF2	7	H	Unstable	3.5003
VGLL3	7	H	Unstable	2.86807
ZCCHC14	7	H	Unstable	2.72826
AXIN2	6	H	Unstable	2.73287
BRD4	6	H	Unstable	3.39665
HOXA9	6	H	Unstable	2.91013
PLK2	6	H	Unstable	2.44914
TNKS	6	H	Unstable	4.30931
ATN1	5	H	Unstable	3.55187
BRPF1	5	H	Unstable	2.6389
CACNA1B	5	H	Unstable	3.31451
CCNT1	5	H	Unstable	2.32183
MEPCE	5	H	Unstable	2.50282
PRICKLE3	5	H	Unstable	3.10577
SCNN1D	5	H	Unstable	2.97878
SLC39A6	5	H	Unstable	15.5758
FOXP2	41	Q	Unstable	2.35759
TBP	38	Q	Unstable	2.83965
MAML2	34	Q	Unstable	2.55271
EP400	29	Q	Unstable	3.1684
NCOA3	29	Q	Unstable	2.81113
MN1	28	Q	Unstable	2.25198
BMP2K	27	Q	Unstable	3.42212
MED12	26	Q	Unstable	3.92321
NCOA6	25	Q	Unstable	2.84637
AR	23	Q	Unstable	2.63062
ATXN2	23	Q	Unstable	2.86179
RUNX2	23	Q	Unstable	2.78812
SMARCA2	23	Q	Unstable	3.9704
MAML3	21	Q	Unstable	2.91271
MAGI1	20	Q	Unstable	2.61102
NUMBL	20	Q	Unstable	2.63235
ATN1	19	Q	Unstable	3.55187
ZFHX3	19	Q	Unstable	2.75306
VEZF1	18	Q	Unstable	2.97242
NCOR2	17	Q	Unstable	4.48405
NFAT5	17	Q	Unstable	2.4831
DENND4B	16	Q	Unstable	2.63596
MED15	16	Q	Unstable	2.7082
ZNF384	16	Q	Unstable	2.91197
M6PR	15	Q	Unstable	5.15714
PHC1	15	Q	Unstable	5.1793
PHLDA1	15	Q	Unstable	3.05444
AAK1	14	Q	Unstable	2.59417
KMT2D	14	Q	Unstable	2.58061
RAI1	14	Q	Unstable	2.59622
CACNA1A	13	Q	Unstable	2.92497
CHERP	12	Q	Unstable	3.08497
GLG1	12	Q	Unstable	9.07482
ABCF1	11	Q	Unstable	3.29573
MEF2A	11	Q	Unstable	3.26394
ATXN3	10	Q	Unstable	3.18539
DCP1B	10	Q	Unstable	2.61811
R3HDM2	10	Q	Unstable	3.63107
SIK3	10	Q	Unstable	2.79898
TFCP2	10	Q	Unstable	2.79858
TFEB	10	Q	Unstable	2.85433
CHD1	9	Q	Unstable	2.5038
GIGYF2	9	Q	Unstable	2.54404
TNS1	9	Q	Unstable	2.78829
ARID1A	8	Q	Unstable	2.43922
BRD4	8	Q	Unstable	3.39665
DHX29	8	Q	Unstable	4.07955
ELMSAN1	8	Q	Unstable	2.41164
FOXJ2	8	Q	Unstable	2.60864
HLX	8	Q	Unstable	2.42078
KMT2C	8	Q	Unstable	2.72158
MGA	8	Q	Unstable	3.04466
MINK1	8	Q	Unstable	3.04456
PRDM10	8	Q	Unstable	2.35469
SOCS7	8	Q	Unstable	2.46617
TNRC6B	8	Q	Unstable	2.37937
FOXP1	7	Q	Unstable	2.39253
NCOR1	7	Q	Unstable	3.76278
PLEKHM3	7	Q	Unstable	2.54051
PRRC2B	7	Q	Unstable	3.3083
PURA	7	Q	Unstable	2.61297
TBC1D5	7	Q	Unstable	4.9529
TIMM10B	7	Q	Unstable	2.7263
USP7	7	Q	Unstable	3.27989
ZFR	7	Q	Unstable	3.59372
ANKRD17	6	Q	Unstable	2.91675
ATRX	6	Q	Unstable	3.41589
BMP6	6	Q	Unstable	3.98038
CIZ1	6	Q	Unstable	7.96458
CLOCK	6	Q	Unstable	3.11502
CXXC1	6	Q	Unstable	3.61025
DSE	6	Q	Unstable	2.93489
EP300	6	Q	Unstable	2.5403
ERN1	6	Q	Unstable	2.52266
IRS1	6	Q	Unstable	2.75859
LIMD1	6	Q	Unstable	2.35912
NONO	6	Q	Unstable	6.72784
NOS1AP	6	Q	Unstable	2.36575
PACS1	6	Q	Unstable	4.72707
PHC3	6	Q	Unstable	2.63103
PRRC2C	6	Q	Unstable	3.12109
PUM2	6	Q	Unstable	2.79554
RAB35	6	Q	Unstable	2.92776
SF1	6	Q	Unstable	3.57398
STXBP5	6	Q	Unstable	2.76661
SUPT20H	6	Q	Unstable	3.09097
TCF20	6	Q	Unstable	3.55344
TMCC1	6	Q	Unstable	2.46777
TMCC2	6	Q	Unstable	2.78752
WWTR1	6	Q	Unstable	3.18661
YIPF2	6	Q	Unstable	6.54747
AGAP3	5	Q	Unstable	4.65237
AMD1	5	Q	Unstable	2.70311
ARID2	5	Q	Unstable	2.92639
ARNT	5	Q	Unstable	2.95107
BSN	5	Q	Unstable	2.79023
CCDC18	5	Q	Unstable	3.07601
CDK19	5	Q	Unstable	3.06785
CDK8	5	Q	Unstable	2.96695
CHTOP	5	Q	Unstable	2.61784
EAF2	5	Q	Unstable	3.57442
FAM120C	5	Q	Unstable	2.80719
GOLIM4	5	Q	Unstable	4.84926
GRM1	5	Q	Unstable	3.09137
HDAC9	5	Q	Unstable	3.18294
HIRA	5	Q	Unstable	2.98707
HNRNPD	5	Q	Unstable	6.03172
ING2	5	Q	Unstable	3.04934
JUN	5	Q	Unstable	3.05488
KTN1	5	Q	Unstable	6.94478
MBD5	5	Q	Unstable	2.55715
MED29	5	Q	Unstable	3.3833
MSL1	5	Q	Unstable	2.72351
NAV2	5	Q	Unstable	2.50052
NFYA	5	Q	Unstable	2.55533
NUP54	5	Q	Unstable	3.64994
PHF21A	5	Q	Unstable	2.71588
PRDM15	5	Q	Unstable	2.37853
RABEP2	5	Q	Unstable	3.31893
RAVER1	5	Q	Unstable	3.13189
RBM33	5	Q	Unstable	2.53624
SEC31A	5	Q	Unstable	4.61602
SF3A1	5	Q	Unstable	3.53261
SFPQ	5	Q	Unstable	3.2285
SLC39A13	5	Q	Unstable	3.46767
SMARCC2	5	Q	Unstable	4.60731
SMURF2	5	Q	Unstable	2.6814
SOX6	5	Q	Unstable	3.17329
SP3	5	Q	Unstable	3.02889
SYNE2	5	Q	Unstable	3.97949
TET2	5	Q	Unstable	2.61247
TRERF1	5	Q	Unstable	2.5771
UCHL5	5	Q	Unstable	3.83378
TNRC18	58	S	Unstable	2.84836
ARL6IP4	25	S	Unstable	3.43121
SRRM2	25	S	Unstable	3.27821
MBTPS2	23	S	Unstable	4.30596
PPRC1	20	S	Unstable	2.41983
NAF1	18	S	Unstable	2.99608
MEX3B	16	S	Unstable	2.94631
ZBTB4	16	S	Unstable	2.45785
CHD8	14	S	Unstable	2.7227
CIR1	14	S	Unstable	3.16062
HEG1	14	S	Unstable	2.82269
NFE2L1	14	S	Unstable	3.00217
RANBP10	14	S	Unstable	2.71955
E2F4	13	S	Unstable	3.53308
POU2F2	13	S	Unstable	2.9808
GTF2IRD1	12	S	Unstable	2.89698
NOLC1	12	S	Unstable	4.27878
NR1D1	12	S	Unstable	2.58535
BCL6B	11	S	Unstable	2.72172
BRD2	11	S	Unstable	2.45573
CHD9	11	S	Unstable	2.71359
EDC4	11	S	Unstable	3.54032
FBRS	11	S	Unstable	3.25394
MPRIP	11	S	Unstable	4.05142
PHLPP2	11	S	Unstable	2.6141
ATN1	10	S	Unstable	3.55187
ATXN7L1	10	S	Unstable	2.59498
DCAF5	10	S	Unstable	2.66469
JMJD6	10	S	Unstable	2.8539
LZTS2	10	S	Unstable	2.76714
PPIG	10	S	Unstable	2.72395
PRR13	10	S	Unstable	7.11789
ACIN1	9	S	Unstable	3.18623
CAMTA2	9	S	Unstable	3.61478
CLASRP	9	S	Unstable	2.93308
CUL4B	9	S	Unstable	5.34203
ERF	9	S	Unstable	3.03188
HSPB7	9	S	Unstable	5.30757
ING3	9	S	Unstable	2.76937
KMT2A	9	S	Unstable	2.57166
NBEA	9	S	Unstable	3.85371
NPAS1	9	S	Unstable	3.11443
REXO1	9	S	Unstable	2.85387
SH3PXD2A	9	S	Unstable	2.68639
SP4	9	S	Unstable	2.59936
TTC14	9	S	Unstable	2.8167
ZC3H3	9	S	Unstable	2.8248
BRPF1	8	S	Unstable	2.6389
CBX2	8	S	Unstable	2.60686
CRTC2	8	S	Unstable	3.17595
DIP2B	8	S	Unstable	2.91351
EMD	8	S	Unstable	8.51471
FAM104A	8	S	Unstable	2.91779
FAM133B	8	S	Unstable	2.44639
FOXF2	8	S	Unstable	2.85851
HECTD4	8	S	Unstable	3.34588
KDM6B	8	S	Unstable	2.7431
OBSCN	8	S	Unstable	3.1164
RAI1	8	S	Unstable	2.59622
RNPS1	8	S	Unstable	3.22468
SIPA1L1	8	S	Unstable	3.09376
SPRED3	8	S	Unstable	2.40867
SRRM1	8	S	Unstable	3.19313
UBE2E1	8	S	Unstable	5.39174
ZCCHC10	8	S	Unstable	3.08394
ZFC3H1	8	S	Unstable	2.79488
ADRM1	7	S	Unstable	4.18855
AFF1	7	S	Unstable	2.4523
ANKS3	7	S	Unstable	3.31495
EAF2	7	S	Unstable	3.57442
FNIP2	7	S	Unstable	2.54448
IRF9	7	S	Unstable	2.72856
IRS1	7	S	Unstable	2.75859
KIAA1109	7	S	Unstable	3.34852
KIF3A	7	S	Unstable	2.75305
LRP5	7	S	Unstable	6.13654
LRP6	7	S	Unstable	3.119
MED1	7	S	Unstable	2.84735
MEX3A	7	S	Unstable	2.51736
NCKAP5L	7	S	Unstable	2.81867
NEK10	7	S	Unstable	3.00728
PCIF1	7	S	Unstable	3.2142
PHC3	7	S	Unstable	2.63103
RSRC1	7	S	Unstable	3.23567
SMG8	7	S	Unstable	2.548
SOX4	7	S	Unstable	2.32957
TCF20	7	S	Unstable	3.55344
ULK1	7	S	Unstable	2.80063
WDR88	7	S	Unstable	2.80386
XPC	7	S	Unstable	2.7316
YLPM1	7	S	Unstable	2.98374
ZDHHC7	7	S	Unstable	2.60668
ZNRF3	7	S	Unstable	2.49761
AFTPH	6	S	Unstable	2.94417
AHDC1	6	S	Unstable	2.52287
ALPK2	6	S	Unstable	2.99244
AP3B2	6	S	Unstable	3.53458
APC	6	S	Unstable	2.65789
ARHGAP33	6	S	Unstable	3.19084
ARHGEF10L	6	S	Unstable	2.4973
ARID4B	6	S	Unstable	2.36764
BAG3	6	S	Unstable	3.19881
BRAF	6	S	Unstable	3.11083
BRD3	6	S	Unstable	2.78838
C16orf74	6	S	Unstable	3.28538
CARD10	6	S	Unstable	2.95684
CASS4	6	S	Unstable	2.90855
CDC42BPA	6	S	Unstable	3.02752
CDK13	6	S	Unstable	2.622
CHD1L	6	S	Unstable	6.48728
CLMN	6	S	Unstable	2.93255
CLN6	6	S	Unstable	5.87571
DLX2	6	S	Unstable	3.15413
EGR1	6	S	Unstable	3.01845
EML3	6	S	Unstable	4.30405
EPB41L2	6	S	Unstable	5.5271
FCHO2	6	S	Unstable	2.9278
FOXC1	6	S	Unstable	2.73379
FOXN3	6	S	Unstable	2.97737
GATA6	6	S	Unstable	2.51173
GLI1	6	S	Unstable	2.99976
GTF2E2	6	S	Unstable	3.32795
HNRNPA1	6	S	Unstable	7.1288
IQCJ-SCHIP1	6	S	Unstable	2.62069
KIF3B	6	S	Unstable	3.36788
KLF12	6	S	Unstable	2.62463
MAST3	6	S	Unstable	2.73823
MBTD1	6	S	Unstable	2.54246
MED13	6	S	Unstable	2.78815
MED4	6	S	Unstable	3.04882
MEF2A	6	S	Unstable	3.26394
NAV2	6	S	Unstable	2.50052
NHS	6	S	Unstable	2.38123
PACS1	6	S	Unstable	4.72707
PAK4	6	S	Unstable	3.28234
PARP8	6	S	Unstable	2.90234
PCBP2	6	S	Unstable	10.8822
PDPK1	6	S	Unstable	2.51214
PPIF	6	S	Unstable	3.04737
PPP1R12B	6	S	Unstable	2.49327
RP9	6	S	Unstable	2.94042
RTF1	6	S	Unstable	2.92964
SHB	6	S	Unstable	2.99314
SIMC1	6	S	Unstable	3.21387
SMTN	6	S	Unstable	2.81398
SP8	6	S	Unstable	2.79541
SPEN	6	S	Unstable	2.58544
SPRTN	6	S	Unstable	2.47695
SREBF2	6	S	Unstable	5.23923
SRRM5	6	S	Unstable	2.92023
TAB1	6	S	Unstable	2.70742
TBC1D5	6	S	Unstable	4.9529
TFE3	6	S	Unstable	4.52079
TNIK	6	S	Unstable	2.79455
TNKS	6	S	Unstable	4.30931
TONSL	6	S	Unstable	3.07488
TSC1	6	S	Unstable	2.73197
TTC7B	6	S	Unstable	5.0466
TTLL7	6	S	Unstable	3.26419
ZC2HC1A	6	S	Unstable	2.72289
ZCCHC14	6	S	Unstable	2.72826
ABCA1	5	S	Unstable	2.72096
ABCC1	5	S	Unstable	3.05684
ABL1	5	S	Unstable	2.69558
AEBP2	5	S	Unstable	2.713
AKAP6	5	S	Unstable	2.86279
AKNAD1	5	S	Unstable	2.98173
ALPK1	5	S	Unstable	2.33702
ANK2	5	S	Unstable	3.56628
ANK3	5	S	Unstable	2.69216
ANKFN1	5	S	Unstable	2.90523
ANKRD13B	5	S	Unstable	3.65041
ANKRD17	5	S	Unstable	2.91675
ANKS6	5	S	Unstable	3.8635
APBA3	5	S	Unstable	3.22526
APC2	5	S	Unstable	2.87347
APOB	5	S	Unstable	3.06104
ASXL1	5	S	Unstable	2.41711
ASXL2	5	S	Unstable	2.54519
ATAD2	5	S	Unstable	2.96815
ATRX	5	S	Unstable	3.41589
BCAS3	5	S	Unstable	3.71845
BCLAF1	5	S	Unstable	3.90713
BIRC6	5	S	Unstable	3.59721
BLM	5	S	Unstable	2.64096
BRWD3	5	S	Unstable	3.48777
BTBD3	5	S	Unstable	2.33984
C12orf43	5	S	Unstable	2.84945
CACNA1B	5	S	Unstable	3.31451
CCDC57	5	S	Unstable	2.93127
CCNT1	5	S	Unstable	2.32183
CCPG1	5	S	Unstable	5.90712
CDC42EP4	5	S	Unstable	2.29957
CELF1	5	S	Unstable	2.80604
CHIC1	5	S	Unstable	2.43298
CLASP1	5	S	Unstable	2.81401
CLASP2	5	S	Unstable	3.48471
CLMP	5	S	Unstable	3.03412
CNOT3	5	S	Unstable	3.32304
CNTN5	5	S	Unstable	3.08151
COPS4	5	S	Unstable	5.24187
CRTC1	5	S	Unstable	2.94613
CSNK1G1	5	S	Unstable	2.47843
CUX1	5	S	Unstable	3.22434
CWC22	5	S	Unstable	2.71585
CXXC5	5	S	Unstable	2.78516
DAB2	5	S	Unstable	2.68657
DCLK2	5	S	Unstable	2.73038
DISP2	5	S	Unstable	3.31561
DMAP1	5	S	Unstable	3.05925
DOK7	5	S	Unstable	2.99665
EML1	5	S	Unstable	3.77861
EPAS1	5	S	Unstable	4.55233
ERAP1	5	S	Unstable	8.48694
EVC	5	S	Unstable	3.30846
EXOC7	5	S	Unstable	3.6027
FAF1	5	S	Unstable	4.42374
FAM193A	5	S	Unstable	2.92345
FAM76B	5	S	Unstable	2.49049
FBXL19	5	S	Unstable	2.75491
FGFR3	5	S	Unstable	3.09048
FLVCR2	5	S	Unstable	2.61018
FNBP4	5	S	Unstable	2.53629
FOSL1	5	S	Unstable	3.37382
FOXJ2	5	S	Unstable	2.60864
FXR2	5	S	Unstable	3.13551
GAPVD1	5	S	Unstable	3.00899
GGA3	5	S	Unstable	2.57387
GLIS3	5	S	Unstable	2.72202
GNPAT	5	S	Unstable	7.83451
GORASP1	5	S	Unstable	3.1034
GREB1	5	S	Unstable	2.93489
HAUS6	5	S	Unstable	2.80388
HCN4	5	S	Unstable	2.97833
HIPK1	5	S	Unstable	2.80008
ITGB1BP1	5	S	Unstable	11.9168
KANSL1L	5	S	Unstable	3.24502
KAT6A	5	S	Unstable	2.35898
KAT6B	5	S	Unstable	2.61819
KLF4	5	S	Unstable	3.06577
KRBA1	5	S	Unstable	2.90495
LENG8	5	S	Unstable	2.57966
LRIG1	5	S	Unstable	2.97484
MAML3	5	S	Unstable	2.91271
MAPK8IP3	5	S	Unstable	2.72289
MARK3	5	S	Unstable	2.91747
MBD5	5	S	Unstable	2.55715
MCTP2	5	S	Unstable	3.26634
MED19	5	S	Unstable	3.32209
MED22	5	S	Unstable	2.50796
MON1A	5	S	Unstable	3.05042
MOXD1	5	S	Unstable	3.70996
MTSS1L	5	S	Unstable	3.24546
MUC16	5	S	Unstable	3.29117
NKTR	5	S	Unstable	2.38811
NR1D2	5	S	Unstable	2.69113
NR4A1	5	S	Unstable	2.71795
NRP1	5	S	Unstable	3.86925
NUP214	5	S	Unstable	2.9007
OSER1	5	S	Unstable	3.26374
OTX1	5	S	Unstable	2.83822
PARD3	5	S	Unstable	3.7868
PAX8	5	S	Unstable	3.22477
PCLO	5	S	Unstable	3.03281
PDZD2	5	S	Unstable	2.52465
PHACTR2	5	S	Unstable	3.21849
PHF8	5	S	Unstable	2.72085
PIAS2	5	S	Unstable	3.40181
PIAS4	5	S	Unstable	3.14844
PKP3	5	S	Unstable	4.22091
PLCH1	5	S	Unstable	2.97817
PODXL	5	S	Unstable	4.36524
POLD3	5	S	Unstable	2.59639
POLI	5	S	Unstable	3.09709
PPARGC1B	5	S	Unstable	2.36065
PRDM11	5	S	Unstable	3.28315
PRELID1	5	S	Unstable	21.7186
PRICKLE3	5	S	Unstable	3.10577
RAPGEF2	5	S	Unstable	2.51714
RAPH1	5	S	Unstable	2.66266
RBBP6	5	S	Unstable	2.53368
RBM15	5	S	Unstable	2.11278
RBM19	5	S	Unstable	4.05423
RBMS1	5	S	Unstable	2.90138
RGS10	5	S	Unstable	4.72502
ROBO1	5	S	Unstable	5.24891
RPAP2	5	S	Unstable	2.98945
RTN3	5	S	Unstable	12.8697
SAP130	5	S	Unstable	2.75509
SEC14L1	5	S	Unstable	3.12664
SENP1	5	S	Unstable	2.94816
SETD5	5	S	Unstable	2.5259
SGSM2	5	S	Unstable	3.49436
SIL1	5	S	Unstable	6.87346
SLC46A1	5	S	Unstable	2.64887
SLCO2A1	5	S	Unstable	3.43495
SMG9	5	S	Unstable	2.62223
STAG3	5	S	Unstable	3.16556
STT3A	5	S	Unstable	13.128
SUB1	5	S	Unstable	6.19802
SUZ12	5	S	Unstable	3.02248
SYBU	5	S	Unstable	2.34459
SYTL2	5	S	Unstable	2.99049
TAF6	5	S	Unstable	6.02499
TBX20	5	S	Unstable	2.60468
TP53BP1	5	S	Unstable	3.04999
TRIM66	5	S	Unstable	2.40068
TRIO	5	S	Unstable	3.27081
TRIP12	5	S	Unstable	3.6587
TUB	5	S	Unstable	3.9006
UBAP2	5	S	Unstable	3.53443
UBN1	5	S	Unstable	2.59013
UBR5	5	S	Unstable	3.15892
USP36	5	S	Unstable	2.47524
USP54	5	S	Unstable	2.68979
VEPH1	5	S	Unstable	3.54709
WBP1	5	S	Unstable	4.8879
WDR26	5	S	Unstable	2.78596
WNK1	5	S	Unstable	3.17741
WWC1	5	S	Unstable	3.51201
WWP1	5	S	Unstable	3.07701
XRN1	5	S	Unstable	3.25937
ZC3H18	5	S	Unstable	3.15907
ZC3HC1	5	S	Unstable	3.01805
ZNF280C	5	S	Unstable	2.59005
ZNF598	5	S	Unstable	4.12712
ZNF687	5	S	Unstable	2.54918
ZSWIM8	5	S	Unstable	3.14494
