# Supplementary material for: Codon and amino acid content are associated with mRNA stability in mammalian cells
Source: PLoS One. 2020 Feb 13;15(2):e0228730. doi: 10.1371/journal.pone.0228730 (PMC7018022; doi:10.1371/journal.pone.0228730)
Supplement: S5 Table — List of gene group designations, half-life data, and transcript average CSC and AASC scores for HeLa (S5A) and S. cerevisiae (S5B). (XLSX) [file pone.0228730.s012.xlsx]

## Sheet: Codebook
S5 Table
Gene groups analysis half-life data, group designations, and transcript average CSC and AASC values for HeLa and S. cerevisiae.
S5A Table--HeLa Gene Group Data
	Variable name	Data Type	Description
	Gene_Symbol	Factor with 1201 levels	Gene symbol (HGNC)
	Family	Factor with 11 levels	Gene family designation; ATP_Synthesis = ATP synthesis pathway genes, Cell_Cycle = cell cycle proteins, Cyto_Ribosomal_Protein = cytoplasmic ribosomal proteins, Glycolysis = glycolysis enzymes, KH_Domain = KH domain proteins, Mito_Ribosomal_Protein = mitochondrial ribosomal proteins, Protein_Kinase_Family = protein kinases, Splicing_Proteins = splicing factor proteins, SR_Protein = S/R-rich prote…
	HeLa_Half_Life	Numeric	HeLa half life (hours) calculated from BRIC-Seq data
	Average_CSC	Numeric	Transcript average codon stability coefficient (CSC), calculated by summing (CSC * codon frequency) for all 61 non-stop codons.
	Average_AASC	Numeric	Transcript average amino acid stabilization coefficient (AASC), calculated by summing (AASC * amino acid frequency) for all 20 amino acids.
S5B Table--S. cerevisiae Ribosomal Protein Data
	Variable name	Data Type	Description
	Ensembl.ID	Factor with 190 levels	S. cerevisiae Ensembl gene ID
	Family	Factor with 2 levels	Ribsomal protein family designation; Cytoplasmic = cytoplasmic ribosomal protein, Mitochondrial = mitochondrial ribosomal protein.
	Avg_CSC	Numeric	Transcript average codon stability coefficient (CSC), calculated by summing (CSC * codon frequency) for all 61 non-stop codons.
	Avg_AASC	Numeric	Transcript average amino acid stabilization coefficient (AASC), calculated by summing (AASC * amino acid frequency) for all 20 amino acids.

## Sheet: 5A HeLa Gene Group Data
S5A Table
HeLa gene groups analysis half-life data, group designations, and transcript average CSC and AASC values.
Gene_Symbol	Family	HeLa_Half_Life	Average_CSC	Average_AASC
AFG1L	ATP_Synthesis	2.87106	0.00314183	0.00724528
BID	ATP_Synthesis	5.56542	0.000257587	-0.00608837
COA6	ATP_Synthesis	4.5703	-0.00660691	-0.0145545
COQ7	ATP_Synthesis	3.27291	0.00831434	0.0131614
COQ9	ATP_Synthesis	3.61457	0.00149303	-0.00489697
COX15	ATP_Synthesis	4.08148	0.00865476	0.00633649
CYC1	ATP_Synthesis	13.7811	0.0110175	0.00557388
CYCS	ATP_Synthesis	6.28312	0.0224445	0.0254175
MECP2	ATP_Synthesis	2.76994	-0.00477336	-0.0124012
NDUFA10	ATP_Synthesis	5.68431	0.00414496	0.00345236
NDUFA2	ATP_Synthesis	13.4321	0.00722575	0.00714312
NDUFA5	ATP_Synthesis	6.53768	0.00264447	0.011704
NDUFA6	ATP_Synthesis	8.33182	0.0146012	0.0139546
NDUFA8	ATP_Synthesis	7.6197	-0.00153585	-0.00173531
NDUFA9	ATP_Synthesis	15.897	0.0120363	0.0146487
NDUFAB1	ATP_Synthesis	13.3997	0.00817459	0.0117491
NDUFAF1	ATP_Synthesis	5.48737	0.00610166	0.00390739
NDUFB10	ATP_Synthesis	18.4106	0.00694664	0.00632164
NDUFS1	ATP_Synthesis	5.62141	0.0105646	0.013886
NDUFS2	ATP_Synthesis	5.65387	0.0153096	0.0137144
NDUFS3	ATP_Synthesis	7.68239	0.010006	0.0120118
NDUFS4	ATP_Synthesis	10.094	0.00159964	0.00275112
NDUFV2	ATP_Synthesis	4.52819	0.00716318	0.0144909
NDUFV3	ATP_Synthesis	2.92488	-0.0105209	-0.0173753
PMPCB	ATP_Synthesis	7.09283	0.00695384	0.00771313
SDHAF2	ATP_Synthesis	2.69777	0.000221815	-0.00810868
SDHAF2	ATP_Synthesis	2.95606	-4.14373e-05	-0.00816908
SNCA	ATP_Synthesis	5.19595	0.0223893	0.0305836
TAZ	ATP_Synthesis	3.6243	0.0108564	0.00732606
UQCC3	ATP_Synthesis	4.28358	0.00774382	0.0102197
UQCR10	ATP_Synthesis	11.7785	0.024304	0.0243097
UQCRFS1	ATP_Synthesis	4.3862	0.00611627	0.0039012
ABL1	Cell_Cycle	2.69558	6.58881e-05	-0.00597661
ANAPC1	Cell_Cycle	4.15738	9.38585e-06	-0.00301847
ANAPC10	Cell_Cycle	3.0564	-0.00201342	-0.00182888
ANAPC13	Cell_Cycle	3.44762	0.00446618	0.00519089
ANAPC2	Cell_Cycle	3.55685	0.00540698	-0.00109892
ANAPC4	Cell_Cycle	2.93292	0.00184108	0.00166552
ANAPC5	Cell_Cycle	5.31003	0.00352062	0.000817816
ANAPC7	Cell_Cycle	3.11926	0.00354609	0.00430575
ATM	Cell_Cycle	3.59098	0.000241708	0.00197554
ATR	Cell_Cycle	3.59482	0.00313873	0.00321676
BUB1	Cell_Cycle	3.11329	0.000150812	-0.00172564
BUB1B	Cell_Cycle	2.77881	-0.00329731	-0.00565205
BUB3	Cell_Cycle	3.11253	0.00462448	0.0022681
CCNA1	Cell_Cycle	3.47661	0.0048594	0.00759774
CCNA2	Cell_Cycle	2.84898	0.00259011	0.00374538
CCNB1	Cell_Cycle	3.34832	0.0116798	0.0116005
CCNB2	Cell_Cycle	3.9517	0.00784235	0.00769289
CCNB3	Cell_Cycle	3.64747	0.000747578	-0.00815632
CCND1	Cell_Cycle	2.83329	0.0086391	0.00165687
CCND3	Cell_Cycle	4.35445	0.00324173	-0.00398121
CCNE1	Cell_Cycle	3.59907	0.00205501	0.00249802
CCNE2	Cell_Cycle	3.10788	-0.000927587	0.00139091
CCNH	Cell_Cycle	3.0805	-0.000290094	0.000260904
CDC14A	Cell_Cycle	2.60061	-0.00123778	-0.003133
CDC14B	Cell_Cycle	4.1495	0.00322031	0.00319928
CDC16	Cell_Cycle	3.68247	0.00430716	0.00493416
CDC20	Cell_Cycle	3.52712	-0.000291971	-0.00834814
CDC23	Cell_Cycle	2.97107	0.00787759	0.00802548
CDC25A	Cell_Cycle	2.65101	-0.00284611	-0.0127541
CDC25B	Cell_Cycle	3.33224	-0.00211958	-0.0141168
CDC25C	Cell_Cycle	2.572	-0.00423428	-0.00913542
CDC26	Cell_Cycle	4.26369	0.00386645	-0.00676686
CDC27	Cell_Cycle	3.14524	-0.00285983	-0.0035606
CDC45	Cell_Cycle	3.74917	0.0028745	-0.00160587
CDC6	Cell_Cycle	3.18252	-0.00176751	-0.00308942
CDC7	Cell_Cycle	2.75675	-0.000899699	-0.000902343
CDK1	Cell_Cycle	2.91004	0.00659986	0.0109081
CDK2	Cell_Cycle	4.22037	0.0112908	0.00840628
CDK4	Cell_Cycle	4.71262	0.0120801	0.0100094
CDK6	Cell_Cycle	2.9819	0.0058396	0.00577985
CDK7	Cell_Cycle	3.54402	0.00344201	0.0108578
CDKN1A	Cell_Cycle	2.67103	-0.000604504	-0.0115997
CDKN1C	Cell_Cycle	4.4521	0.00176107	-0.00454852
CDKN2B	Cell_Cycle	2.55215	0.0125555	0.0154395
CDKN2C	Cell_Cycle	2.7668	0.00551291	0.0141492
CDKN2D	Cell_Cycle	2.81912	0.00937119	0.010664
CHEK1	Cell_Cycle	3.9091	-0.00100852	-0.00360828
CHEK2	Cell_Cycle	3.09692	-0.00180656	-0.00605569
CUL1	Cell_Cycle	3.23748	0.00490755	0.00459701
E2F1	Cell_Cycle	4.73864	-0.00264277	-0.00920489
E2F2	Cell_Cycle	2.46189	-0.00216143	-0.00826474
E2F3	Cell_Cycle	2.48709	-0.00235371	-0.00471662
E2F4	Cell_Cycle	3.53308	-0.00399352	-0.0158216
E2F5	Cell_Cycle	2.73236	-0.00456035	-0.0074829
ESPL1	Cell_Cycle	2.41685	-0.00087551	-0.00610259
FZR1	Cell_Cycle	2.75919	0.00189786	-0.00691298
GADD45A	Cell_Cycle	3.00659	0.00513734	0.00354894
GADD45B	Cell_Cycle	3.02782	0.00598678	0.00511321
GSK3B	Cell_Cycle	2.92296	0.00504143	0.00360306
HDAC1	Cell_Cycle	7.32909	0.0121684	0.0107294
HDAC2	Cell_Cycle	5.08478	0.0107818	0.0130605
MAD1L1	Cell_Cycle	2.78674	-0.00486959	-0.0180581
MAD2L1	Cell_Cycle	3.33654	0.00655667	0.0084008
MAD2L2	Cell_Cycle	7.52172	0.0116361	0.0102766
MCM2	Cell_Cycle	4.14194	0.00843038	0.00342684
MCM3	Cell_Cycle	3.99048	0.00924529	0.00408531
MCM4	Cell_Cycle	4.08001	0.00227737	-7.42412e-05
MCM5	Cell_Cycle	5.32481	0.0122024	0.00644586
MCM6	Cell_Cycle	4.57099	0.00428141	0.00408931
MCM7	Cell_Cycle	5.95785	0.00957893	0.00641938
ORC1	Cell_Cycle	3.04897	-0.00290332	-0.00842273
ORC2	Cell_Cycle	2.88781	-0.0029126	-0.00556382
ORC3	Cell_Cycle	4.18227	-0.00165705	-0.00253759
ORC4	Cell_Cycle	3.13732	-0.00384894	-0.00324711
ORC5	Cell_Cycle	3.14855	0.0027272	0.00712197
ORC6	Cell_Cycle	2.8056	0.00234213	0.00157654
PCNA	Cell_Cycle	5.1089	0.00836191	0.0076505
PKMYT1	Cell_Cycle	3.66276	-0.00455445	-0.0117523
PLK1	Cell_Cycle	3.00926	0.00765286	0.00368245
PRKDC	Cell_Cycle	8.14027	0.00321674	0.00271934
PTTG1	Cell_Cycle	8.62647	0.00078709	-0.0037007
RAD21	Cell_Cycle	3.02762	9.69021e-05	0.000915747
RB1	Cell_Cycle	4.43765	-0.000742039	-0.00040283
RBL1	Cell_Cycle	2.95174	-6.69313e-05	0.00233094
RBL2	Cell_Cycle	3.90378	-0.00438893	-0.00597753
RBX1	Cell_Cycle	6.49074	0.00803051	0.00944966
SFN	Cell_Cycle	4.2341	0.00977615	0.00490663
SKP2	Cell_Cycle	3.88918	-0.00624365	-0.0123702
SMAD2	Cell_Cycle	3.71459	-0.00420173	-0.00605822
SMAD3	Cell_Cycle	2.40805	0.00209416	-0.00600065
SMC1A	Cell_Cycle	5.12647	0.0105323	0.0034264
SMC3	Cell_Cycle	2.83636	0.00248304	0.00133726
STAG1	Cell_Cycle	3.7937	0.00257877	0.0019592
STAG2	Cell_Cycle	4.01058	0.00397414	0.0042252
TFDP1	Cell_Cycle	3.745	0.00207432	2.51802e-05
TFDP2	Cell_Cycle	3.78812	-0.00274398	-0.00541011
TGFB1	Cell_Cycle	9.10345	0.00354268	-0.00513622
TGFB2	Cell_Cycle	2.98377	-0.00205492	-0.00407499
TGFB3	Cell_Cycle	2.94858	0.00394562	-0.00141869
TP53	Cell_Cycle	5.07503	-0.000551576	-0.00887841
TTK	Cell_Cycle	2.7243	-0.00485751	-0.00612479
YWHAB	Cell_Cycle	10.2248	0.00593813	0.00235758
YWHAE	Cell_Cycle	17.2784	0.0114379	0.0127179
YWHAG	Cell_Cycle	2.72321	0.00895738	0.00557706
YWHAH	Cell_Cycle	3.00159	0.0108836	0.00717436
YWHAZ	Cell_Cycle	7.68162	0.00793373	0.00485065
RPL10	Cyto_Ribosomal_Protein	24	0.015613	0.0100467
RPL10A	Cyto_Ribosomal_Protein	24	0.0150726	0.0113663
RPL11	Cyto_Ribosomal_Protein	24	0.0131529	0.0149366
RPL12	Cyto_Ribosomal_Protein	24	0.0106805	0.0115686
RPL14	Cyto_Ribosomal_Protein	24	0.0192197	0.0230537
RPL15	Cyto_Ribosomal_Protein	24	0.0103175	0.00247897
RPL18A	Cyto_Ribosomal_Protein	24	0.0130078	0.00125834
RPL19	Cyto_Ribosomal_Protein	24	0.0131408	0.00174203
RPL21	Cyto_Ribosomal_Protein	24	0.0155967	0.0157734
RPL22	Cyto_Ribosomal_Protein	10.8404	0.0143519	0.0160066
RPL23	Cyto_Ribosomal_Protein	24	0.022645	0.0253292
RPL23A	Cyto_Ribosomal_Protein	24	0.0181241	0.0163093
RPL24	Cyto_Ribosomal_Protein	24	0.0112861	0.00889911
RPL26	Cyto_Ribosomal_Protein	24	0.00879837	0.00620431
RPL26L1	Cyto_Ribosomal_Protein	9.63424	0.00961694	0.0062773
RPL27A	Cyto_Ribosomal_Protein	24	0.0102602	0.0115052
RPL28	Cyto_Ribosomal_Protein	24	0.00343505	-0.00666439
RPL29	Cyto_Ribosomal_Protein	24	0.0152174	0.00454483
RPL3	Cyto_Ribosomal_Protein	24	0.0184888	0.0139337
RPL30	Cyto_Ribosomal_Protein	24	0.0155936	0.0150701
RPL31	Cyto_Ribosomal_Protein	24	0.0174137	0.0160139
RPL32	Cyto_Ribosomal_Protein	24	0.0111428	0.00819138
RPL34	Cyto_Ribosomal_Protein	24	0.00825067	0.00707734
RPL35	Cyto_Ribosomal_Protein	24	0.0180627	0.0095909
RPL35A	Cyto_Ribosomal_Protein	24	0.0167165	0.0184014
RPL36	Cyto_Ribosomal_Protein	24	0.0142167	0.0124986
RPL36AL	Cyto_Ribosomal_Protein	5.02197	0.0104444	0.00461114
RPL37	Cyto_Ribosomal_Protein	24	0.00438247	-0.00933263
RPL37A	Cyto_Ribosomal_Protein	24	0.0201831	0.0190376
RPL38	Cyto_Ribosomal_Protein	24	0.0176654	0.0155939
RPL39	Cyto_Ribosomal_Protein	24	0.0027864	-0.00794276
RPL39L	Cyto_Ribosomal_Protein	6.82534	0.00190495	-0.0129673
RPL4	Cyto_Ribosomal_Protein	22.2359	0.0173574	0.0128928
RPL41	Cyto_Ribosomal_Protein	20.9796	0.0016593	-0.0190099
RPL5	Cyto_Ribosomal_Protein	24	0.0181743	0.0216816
RPL6	Cyto_Ribosomal_Protein	24	0.0124575	0.0128116
RPL7	Cyto_Ribosomal_Protein	24	0.022449	0.0212724
RPL7A	Cyto_Ribosomal_Protein	24	0.018996	0.0197649
RPL7L1	Cyto_Ribosomal_Protein	3.06042	0.00856325	0.00726141
RPL8	Cyto_Ribosomal_Protein	24	0.0215337	0.0195941
RPL9	Cyto_Ribosomal_Protein	19.8102	0.0137223	0.0164069
RPS11	Cyto_Ribosomal_Protein	24	0.022803	0.0173311
RPS12	Cyto_Ribosomal_Protein	24	0.0166717	0.0235292
RPS13	Cyto_Ribosomal_Protein	24	0.0124105	0.00726376
RPS14	Cyto_Ribosomal_Protein	24	0.0157509	0.00872885
RPS15	Cyto_Ribosomal_Protein	24	0.0159992	0.00639949
RPS15A	Cyto_Ribosomal_Protein	24	0.0159656	0.0203351
RPS16	Cyto_Ribosomal_Protein	24	0.00500754	-0.00482686
RPS18	Cyto_Ribosomal_Protein	24	0.018781	0.0172125
RPS19	Cyto_Ribosomal_Protein	24	0.0146249	0.0140035
RPS2	Cyto_Ribosomal_Protein	24	0.0224463	0.021171
RPS20	Cyto_Ribosomal_Protein	24	0.00569278	0.00071446
RPS21	Cyto_Ribosomal_Protein	24	0.0135671	0.0150277
RPS23	Cyto_Ribosomal_Protein	24	0.0158418	0.0182119
RPS24	Cyto_Ribosomal_Protein	24	0.00474304	0.00286821
RPS25	Cyto_Ribosomal_Protein	24	0.0171951	0.0180368
RPS26	Cyto_Ribosomal_Protein	22.8511	0.00700491	0.00717945
RPS27	Cyto_Ribosomal_Protein	24	-0.00649871	-0.010356
RPS27	Cyto_Ribosomal_Protein	19.0371	-0.00440508	-0.0031006
RPS27A	Cyto_Ribosomal_Protein	24	0.0121313	0.00714574
RPS28	Cyto_Ribosomal_Protein	24	0.0058764	-0.00241051
RPS29	Cyto_Ribosomal_Protein	24	-0.000177057	-0.0157825
RPS3	Cyto_Ribosomal_Protein	24	0.0152566	0.0191629
RPS3A	Cyto_Ribosomal_Protein	24	0.0176633	0.018041
RPS4X	Cyto_Ribosomal_Protein	24	0.0227812	0.0217601
RPS5	Cyto_Ribosomal_Protein	24	0.016936	0.0110787
RPS6	Cyto_Ribosomal_Protein	24	0.00883678	0.00156934
RPS7	Cyto_Ribosomal_Protein	24	0.00950347	0.00647861
RPS8	Cyto_Ribosomal_Protein	24	0.00942982	0.00687986
RPS9	Cyto_Ribosomal_Protein	24	0.0148377	0.0100649
ALDOC	Glycolysis	19.6261	0.0146582	0.0145347
BPGM	Glycolysis	2.92069	0.00365541	0.00151967
ENO2	Glycolysis	3.47809	0.0175487	0.0190694
ENO3	Glycolysis	4.89642	0.0200202	0.0220527
HK1	Glycolysis	5.16183	0.0134401	0.0142175
HK2	Glycolysis	2.75864	0.0153625	0.0148099
HK3	Glycolysis	3.02192	0.00624988	0.00594085
HKDC1	Glycolysis	3.36891	0.0146101	0.0162596
PFKL	Glycolysis	9.49334	0.0176315	0.0175759
PFKM	Glycolysis	5.68437	0.01478	0.0158606
PFKP	Glycolysis	5.31493	0.0157134	0.0178872
PGAM1	Glycolysis	12.3953	0.0124767	0.0113671
AKAP1	KH_Domain	2.76598	-0.00120422	-0.00596287
ANKHD1	KH_Domain	3.12615	-0.00170245	-0.00470933
ANKRD17	KH_Domain	2.91675	-0.00267793	-0.00579913
ASCC1	KH_Domain	3.11743	0.000813465	0.00206832
BICC1	KH_Domain	3.21464	-0.00300075	-0.00990066
FMR1	KH_Domain	4.42659	0.00175951	0.00142563
FUBP1	KH_Domain	3.71777	0.00405277	0.00705899
FUBP3	KH_Domain	3.81997	0.000853344	0.00301817
FXR1	KH_Domain	4.42755	0.00309638	0.00240408
FXR2	KH_Domain	3.13551	0.000895152	-0.00658787
HDLBP	KH_Domain	10.307	0.00908047	0.00866235
IGF2BP1	KH_Domain	2.60536	0.00769501	0.00587492
IGF2BP2	KH_Domain	4.0202	0.0067503	0.00611783
IGF2BP3	KH_Domain	2.7355	0.00336113	0.0033033
KHDRBS1	KH_Domain	6.96067	0.00421231	-0.000104329
KHDRBS3	KH_Domain	3.2129	0.00642111	0.00773485
KHSRP	KH_Domain	4.89807	0.00407759	0.00474943
KRR1	KH_Domain	4.42455	0.00346838	0.00465888
MEX3A	KH_Domain	2.51736	0.00444016	0.00379767
MEX3B	KH_Domain	2.94631	-0.00198327	-0.0121711
MEX3D	KH_Domain	3.71318	0.00369035	0.00552468
PCBP1	KH_Domain	3.84145	0.00671494	0.00223945
PCBP2	KH_Domain	10.8822	0.00679498	0.000335142
PCBP4	KH_Domain	4.99678	0.00693476	0.00179361
PNO1	KH_Domain	3.59298	0.00781236	0.0138059
PNPT1	KH_Domain	4.83722	0.0041639	0.0106839
QKI	KH_Domain	3.80788	0.00828731	0.0124317
TDRKH	KH_Domain	4.3391	0.00147775	-0.000311791
DAP3	Mito_Ribosomal_Protein	5.94084	0.00270778	0.0016175
LACTB	Mito_Ribosomal_Protein	3.57654	0.00624023	0.00960638
MRPL1	Mito_Ribosomal_Protein	5.13636	0.00361495	0.00892794
MRPL10	Mito_Ribosomal_Protein	3.47186	0.00232315	-0.00582221
MRPL11	Mito_Ribosomal_Protein	14.8717	0.0165648	0.0171532
MRPL12	Mito_Ribosomal_Protein	5.90343	0.0123943	0.0164171
MRPL13	Mito_Ribosomal_Protein	13.2367	4.35471e-05	0.00461772
MRPL14	Mito_Ribosomal_Protein	4.52037	0.0111456	0.0105724
MRPL15	Mito_Ribosomal_Protein	4.4318	0.00839658	0.0117678
MRPL16	Mito_Ribosomal_Protein	4.12199	0.0101787	0.0110961
MRPL17	Mito_Ribosomal_Protein	4.32698	0.00553143	-0.000604471
MRPL18	Mito_Ribosomal_Protein	4.89245	-0.000371415	-0.00298485
MRPL19	Mito_Ribosomal_Protein	4.36817	0.00154096	0.00367057
MRPL2	Mito_Ribosomal_Protein	5.25313	0.0120867	0.00717307
MRPL20	Mito_Ribosomal_Protein	5.12876	0.0164743	0.0213403
MRPL21	Mito_Ribosomal_Protein	5.40703	0.00264054	0.00221687
MRPL22	Mito_Ribosomal_Protein	6.19143	0.00665824	0.00880711
MRPL24	Mito_Ribosomal_Protein	9.79208	0.0122542	0.0138931
MRPL27	Mito_Ribosomal_Protein	4.11128	0.0156102	0.0152098
MRPL28	Mito_Ribosomal_Protein	6.56495	0.00754799	0.00447535
MRPL3	Mito_Ribosomal_Protein	7.46796	0.0086253	0.0142648
MRPL30	Mito_Ribosomal_Protein	2.9835	-0.00368367	-0.000615162
MRPL32	Mito_Ribosomal_Protein	4.01365	0.00146508	-0.0010432
MRPL33	Mito_Ribosomal_Protein	5.33151	0.00377658	-0.00139228
MRPL34	Mito_Ribosomal_Protein	4.24882	-0.00278472	-0.015946
MRPL35	Mito_Ribosomal_Protein	3.13656	0.00504765	0.00314264
MRPL36	Mito_Ribosomal_Protein	4.49762	0.00730369	0.00585645
MRPL37	Mito_Ribosomal_Protein	11.4349	0.00177741	0.00154514
MRPL38	Mito_Ribosomal_Protein	3.31323	0.00445086	-0.0013363
MRPL39	Mito_Ribosomal_Protein	5.64607	0.00179763	0.00476428
MRPL4	Mito_Ribosomal_Protein	6.82677	0.000942325	-0.00347182
MRPL40	Mito_Ribosomal_Protein	12.392	0.00229163	-0.00681653
MRPL41	Mito_Ribosomal_Protein	7.65854	0.0137688	0.0125999
MRPL42	Mito_Ribosomal_Protein	6.79502	0.000841847	0.00140849
MRPL43	Mito_Ribosomal_Protein	6.48963	0.000986835	-0.00623776
MRPL44	Mito_Ribosomal_Protein	2.71845	-0.000337314	0.00130773
MRPL46	Mito_Ribosomal_Protein	2.64616	0.00169454	0.00125769
MRPL47	Mito_Ribosomal_Protein	6.69305	-0.00466307	-0.00291241
MRPL48	Mito_Ribosomal_Protein	11.5525	0.00798606	0.00552047
MRPL49	Mito_Ribosomal_Protein	3.38808	0.00717835	0.00491668
MRPL50	Mito_Ribosomal_Protein	3.18244	-0.0028986	-0.00805074
MRPL51	Mito_Ribosomal_Protein	15.1484	0.0109253	0.0133227
MRPL52	Mito_Ribosomal_Protein	8.07796	-0.00434493	-0.00719813
MRPL53	Mito_Ribosomal_Protein	2.70806	0.00793883	0.00563343
MRPL54	Mito_Ribosomal_Protein	7.13414	0.0115097	0.00971317
MRPL55	Mito_Ribosomal_Protein	4.51358	-0.0033448	-0.0182365
MRPL57	Mito_Ribosomal_Protein	4.97145	0.00763592	0.00163583
MRPL9	Mito_Ribosomal_Protein	6.35757	0.00840501	0.00906362
MRPS10	Mito_Ribosomal_Protein	4.10829	0.004309	0.00609316
MRPS11	Mito_Ribosomal_Protein	4.09141	0.00820648	0.0090156
MRPS12	Mito_Ribosomal_Protein	4.25279	0.00558738	-0.00408639
MRPS14	Mito_Ribosomal_Protein	5.31059	0.00751665	-8.70043e-05
MRPS15	Mito_Ribosomal_Protein	8.03401	0.00798653	0.00651811
MRPS16	Mito_Ribosomal_Protein	4.60685	0.00988097	0.0060209
MRPS17	Mito_Ribosomal_Protein	3.76133	0.00839025	0.0111125
MRPS18A	Mito_Ribosomal_Protein	3.50596	-0.00398755	-0.0103032
MRPS18B	Mito_Ribosomal_Protein	4.06063	-0.0026816	-0.0116824
MRPS18C	Mito_Ribosomal_Protein	5.75014	0.00692312	0.0106019
MRPS2	Mito_Ribosomal_Protein	3.59713	0.00858657	0.00541902
MRPS22	Mito_Ribosomal_Protein	5.32613	0.00499236	0.00564311
MRPS23	Mito_Ribosomal_Protein	3.70979	-0.000653531	-0.000176236
MRPS24	Mito_Ribosomal_Protein	10.3429	0.00894646	0.00409874
MRPS25	Mito_Ribosomal_Protein	3.10603	0.00912949	0.00726221
MRPS26	Mito_Ribosomal_Protein	3.77495	0.00160498	-0.00332102
MRPS27	Mito_Ribosomal_Protein	3.5819	-0.00104594	-0.00240449
MRPS28	Mito_Ribosomal_Protein	4.57464	0.000800647	-0.0031673
MRPS30	Mito_Ribosomal_Protein	2.80934	0.00427943	0.00530508
MRPS31	Mito_Ribosomal_Protein	3.2364	-0.00429313	-0.00564155
MRPS33	Mito_Ribosomal_Protein	4.83241	0.00544681	-0.00321289
MRPS34	Mito_Ribosomal_Protein	6.457	0.00468421	-0.00191724
MRPS35	Mito_Ribosomal_Protein	4.67602	-0.00148175	0.00108502
MRPS36	Mito_Ribosomal_Protein	5.72495	-0.0135526	-0.0163006
MRPS5	Mito_Ribosomal_Protein	4.03646	0.00627571	0.0054774
MRPS6	Mito_Ribosomal_Protein	5.17228	0.00592792	0.0100526
MRPS7	Mito_Ribosomal_Protein	6.32819	0.00479634	-0.00529988
MRPS9	Mito_Ribosomal_Protein	4.21415	0.00289899	0.00543381
PRKAA1	Protein_Kinase_Family	2.86017	0.000129612	0.00102753
PRKAA2	Protein_Kinase_Family	2.96422	0.00453948	0.00359455
PRKAB1	Protein_Kinase_Family	2.52152	0.00282806	-0.00165033
PRKAB2	Protein_Kinase_Family	2.72523	0.00184484	-0.00422896
PRKACA	Protein_Kinase_Family	7.60527	0.0147304	0.0160823
PRKACB	Protein_Kinase_Family	3.57931	0.00730735	0.0132496
PRKAG1	Protein_Kinase_Family	4.32508	0.0121577	0.00969002
PRKAG2	Protein_Kinase_Family	2.87374	0.00064086	-0.00384783
PRKAR1A	Protein_Kinase_Family	5.07546	0.0088676	0.00832299
PRKAR1B	Protein_Kinase_Family	4.24022	0.00886618	0.00701202
PRKAR2A	Protein_Kinase_Family	5.75873	0.00662236	0.00728706
PRKAR2B	Protein_Kinase_Family	5.60646	0.0094489	0.0149686
PRKCA	Protein_Kinase_Family	3.39781	0.00888426	0.0101918
PRKCD	Protein_Kinase_Family	3.20145	0.0124213	0.0107511
PRKCE	Protein_Kinase_Family	2.6039	0.00997239	0.00850423
PRKCH	Protein_Kinase_Family	2.8749	0.00904571	0.00867139
PRKCI	Protein_Kinase_Family	3.45324	0.00277919	0.00115983
PRKCZ	Protein_Kinase_Family	3.17792	0.00574047	0.00467334
PRKD2	Protein_Kinase_Family	3.19382	0.00335137	-0.0037859
PRKD3	Protein_Kinase_Family	3.41668	0.000937521	-0.00183185
PRKDC	Protein_Kinase_Family	8.14027	0.00321674	0.00271934
PRKG1	Protein_Kinase_Family	2.96685	0.0106731	0.0137423
PRKG2	Protein_Kinase_Family	3.18733	0.00566063	0.00707719
PRKRA	Protein_Kinase_Family	6.193	-0.00172856	-0.00313353
PRKRIP1	Protein_Kinase_Family	2.68544	0.000236441	-0.0103183
PRKX	Protein_Kinase_Family	3.0265	0.00902661	0.0128918
AQR	Splicing_Proteins	3.65211	0.00499269	0.00755599
BCAS2	Splicing_Proteins	4.36163	0.00477038	0.00310142
BUD13	Splicing_Proteins	2.79004	-0.00973494	-0.0230864
BUD31	Splicing_Proteins	6.85567	0.00323915	0.00136517
CACTIN	Splicing_Proteins	3.05408	0.00129336	-0.0114901
CASC3	Splicing_Proteins	4.39068	-0.00498048	-0.0156328
CCAR1	Splicing_Proteins	3.43474	-0.00486177	-0.00894887
CD2BP2	Splicing_Proteins	3.34942	0.00506715	0.00076011
CDC40	Splicing_Proteins	2.68158	0.00532304	0.00584119
CDC5L	Splicing_Proteins	3.2016	-0.00175016	-0.00303857
CDK10	Splicing_Proteins	2.76139	0.00998293	0.00405664
CHERP	Splicing_Proteins	3.08497	-0.00848188	-0.0213938
CRNKL1	Splicing_Proteins	3.14869	0.00436511	0.00384865
CTNNBL1	Splicing_Proteins	3.84944	0.00662286	0.00362158
CWC15	Splicing_Proteins	3.98113	-0.00414418	-0.00607285
CWC22	Splicing_Proteins	2.71585	-0.00850883	-0.0152541
CWC27	Splicing_Proteins	3.57401	-0.001162	-0.000410898
DDX23	Splicing_Proteins	3.00051	0.00804848	-0.00119804
DDX39B	Splicing_Proteins	2.83131	0.0153054	0.0126765
DDX46	Splicing_Proteins	5.96858	0.00469419	0.00214976
DHX15	Splicing_Proteins	3.19462	0.00652632	0.00503153
DHX16	Splicing_Proteins	3.87595	0.00705968	0.000918126
DHX35	Splicing_Proteins	2.55926	0.00989009	0.0127036
DHX8	Splicing_Proteins	2.99624	0.00811215	0.00439823
EFTUD2	Splicing_Proteins	4.47595	0.0139557	0.0143086
EIF4A3	Splicing_Proteins	3.58084	0.0159184	0.0164358
ESS2	Splicing_Proteins	2.66838	-0.000244479	-0.00722382
FAM32A	Splicing_Proteins	3.53568	0.00915849	0.00598717
FAM50A	Splicing_Proteins	5.01296	0.00984253	-0.000693908
FRA10AC1	Splicing_Proteins	2.66598	-0.00455086	-0.00397309
GPATCH1	Splicing_Proteins	2.8263	-0.00411842	-0.00920937
GPKOW	Splicing_Proteins	3.6383	0.00280813	0.00158183
HNRNPA1	Splicing_Proteins	7.1288	0.00957948	0.00699727
HNRNPAB	Splicing_Proteins	4.27813	0.0112646	0.0149346
HNRNPC	Splicing_Proteins	9.56444	0.005825	4.45622e-06
HSPA8	Splicing_Proteins	3.87598	0.0194506	0.017354
IK	Splicing_Proteins	4.3979	0.00774369	0.000418513
ISY1	Splicing_Proteins	3.47953	0.00855533	0.006357
LENG1	Splicing_Proteins	3.28592	-0.00617739	-0.0163988
LSM1	Splicing_Proteins	3.7843	0.0074622	0.0119687
LSM10	Splicing_Proteins	3.95433	0.0142108	0.0125892
LSM11	Splicing_Proteins	2.47388	-0.0013509	-0.00714411
LSM12	Splicing_Proteins	3.51656	-0.00502759	-0.00996183
LSM14A	Splicing_Proteins	4.10137	-0.00203951	-0.00678766
LSM14B	Splicing_Proteins	2.79578	0.000581037	-0.00571347
LSM2	Splicing_Proteins	4.6123	0.00825963	0.00950711
LSM4	Splicing_Proteins	20.5661	0.00105374	-0.0117969
LSM5	Splicing_Proteins	7.17439	0.0143888	0.0208987
LSM6	Splicing_Proteins	3.33938	0.0176477	0.0189149
LSM8	Splicing_Proteins	2.78551	0.0118925	0.0168863
MAGOH	Splicing_Proteins	5.62937	0.0116947	0.0145055
MAGOHB	Splicing_Proteins	5.6225	0.0119969	0.0166612
MFAP1	Splicing_Proteins	2.99305	0.00419706	-0.00381642
NOSIP	Splicing_Proteins	4.55692	0.00797435	-9.09415e-05
PHF5A	Splicing_Proteins	3.49483	0.00956733	0.00910192
PLRG1	Splicing_Proteins	3.91314	0.00244314	0.00345058
PPIE	Splicing_Proteins	4.98759	0.0131255	0.0104402
PPIG	Splicing_Proteins	2.72395	-0.0218142	-0.0325933
PPIH	Splicing_Proteins	6.97604	0.0148124	0.0195868
PPIL1	Splicing_Proteins	3.64758	0.0196251	0.0217808
PPIL2	Splicing_Proteins	2.9905	0.00752154	0.00610714
PPWD1	Splicing_Proteins	2.73531	0.00747254	0.0113642
PQBP1	Splicing_Proteins	5.27676	-0.00331475	-0.0106174
PRCC	Splicing_Proteins	2.85631	0.000598345	-0.00629643
PRPF18	Splicing_Proteins	3.05811	0.00328732	0.00789338
PRPF19	Splicing_Proteins	4.58743	0.0081697	0.0022842
PRPF3	Splicing_Proteins	2.8115	0.00338421	0.00132914
PRPF31	Splicing_Proteins	5.60497	0.0117722	0.0032148
PRPF38A	Splicing_Proteins	3.82594	-0.00601288	-0.0185385
PRPF4	Splicing_Proteins	2.785	0.00583363	0.00259572
PRPF40A	Splicing_Proteins	3.18464	-0.00124462	-0.00925901
PRPF6	Splicing_Proteins	3.59741	0.00872625	0.00633234
PRPF8	Splicing_Proteins	9.51699	0.0120877	0.00912413
PUF60	Splicing_Proteins	3.67014	0.0126139	0.0110356
RBM17	Splicing_Proteins	2.8769	-0.000307771	0.00165705
RBM25	Splicing_Proteins	2.60164	-0.00483312	-0.0100483
RNF113A	Splicing_Proteins	3.62132	0.00545614	-8.73189e-05
SAP18	Splicing_Proteins	7.28087	0.00838833	0.00431242
SART1	Splicing_Proteins	4.35194	0.0037084	-0.00453093
SDE2	Splicing_Proteins	2.23586	-0.000540893	-0.0041584
SF3A1	Splicing_Proteins	3.53261	0.0033804	-0.00171803
SF3A2	Splicing_Proteins	4.32983	-0.00696346	-0.0122099
SF3A3	Splicing_Proteins	3.74504	0.00455939	-5.2869e-05
SF3B1	Splicing_Proteins	4.9221	0.0105223	0.0123077
SF3B2	Splicing_Proteins	4.78545	0.00280577	-0.00580044
SF3B3	Splicing_Proteins	3.73524	0.0105423	0.0112482
SF3B4	Splicing_Proteins	3.57068	0.00104206	-0.00473587
SF3B5	Splicing_Proteins	14.3993	0.00743323	-0.00210306
SF3B6	Splicing_Proteins	23.1526	0.0160233	0.0259783
SLU7	Splicing_Proteins	3.13539	0.00174055	-0.000509684
SMNDC1	Splicing_Proteins	2.77062	0.000387912	-6.38806e-05
SMU1	Splicing_Proteins	3.76793	0.00530448	0.00286221
SNRNP200	Splicing_Proteins	9.76915	0.0130658	0.00845466
SNRNP40	Splicing_Proteins	3.54263	0.0041496	0.0038905
SNRNP70	Splicing_Proteins	4.19366	-0.00221902	-0.0127192
SNRPA	Splicing_Proteins	4.43034	0.0136402	0.0076468
SNRPA1	Splicing_Proteins	4.58844	0.00717178	0.0110494
SNRPB2	Splicing_Proteins	5.85551	0.0108538	0.0138437
SNRPC	Splicing_Proteins	17.8477	0.00307201	-0.00615004
SNRPD1	Splicing_Proteins	4.34457	0.0104757	0.010822
SNRPD3	Splicing_Proteins	7.16759	0.0199413	0.0179969
SNRPE	Splicing_Proteins	8.98935	0.0120693	0.0118385
SNRPG	Splicing_Proteins	12.4753	0.00278708	0.00719102
SNU13	Splicing_Proteins	7.25048	0.00490489	0.00469727
SNW1	Splicing_Proteins	3.42523	0.00199947	0.000256026
SRRM2	Splicing_Proteins	3.27821	-0.0281429	-0.0550521
SUGP1	Splicing_Proteins	2.98263	0.00358718	-0.00211858
SYF2	Splicing_Proteins	3.34394	0.00307653	0.00403973
TFIP11	Splicing_Proteins	2.71792	0.00805725	0.0038184
THRAP3	Splicing_Proteins	3.42999	-0.0122498	-0.0287362
TXNL4A	Splicing_Proteins	6.57042	0.0246299	0.027493
U2AF1	Splicing_Proteins	3.26645	0.00526096	-0.0046865
U2AF2	Splicing_Proteins	6.01877	0.00772611	0.00379162
U2SURP	Splicing_Proteins	2.95356	-0.0071332	-0.014148
USP39	Splicing_Proteins	4.88073	0.00870423	0.00366449
WBP11	Splicing_Proteins	3.61584	-0.00123535	-0.0101379
WBP4	Splicing_Proteins	2.99985	-0.00460523	-0.00730585
WDR83	Splicing_Proteins	3.50461	0.00402504	0.00121748
XAB2	Splicing_Proteins	3.52365	0.0104427	0.00504241
SRSF1	SR_Protein	3.66762	0.00609369	-0.00363711
SRSF10	SR_Protein	2.8288	-0.0167495	-0.0341631
SRSF11	SR_Protein	2.67377	-0.0108199	-0.0212959
SRSF2	SR_Protein	3.35879	-0.0101129	-0.0418734
SRSF3	SR_Protein	3.13224	-0.0131702	-0.0310701
SRSF4	SR_Protein	2.63742	-0.0212109	-0.0472525
SRSF5	SR_Protein	2.78452	-0.0155206	-0.0283156
SRSF6	SR_Protein	2.75469	-0.0147834	-0.0369163
SRSF9	SR_Protein	8.81336	0.00776527	0.00279224
ACO2	TCA_Cycle	8.98171	0.0133245	0.0123542
CS	TCA_Cycle	8.08432	0.00957184	0.00918696
DLD	TCA_Cycle	5.37381	0.0165966	0.021948
DLST	TCA_Cycle	3.55262	0.0114067	0.013656
FH	TCA_Cycle	11.3169	0.0158722	0.0187589
IDH3A	TCA_Cycle	6.30135	0.0165692	0.020162
IDH3B	TCA_Cycle	14.5434	0.0146375	0.0147156
IDH3G	TCA_Cycle	8.07651	0.01419	0.0146368
MDH1	TCA_Cycle	17.8363	0.0192698	0.0191292
MDH2	TCA_Cycle	16.9813	0.0179797	0.0176617
OGDH	TCA_Cycle	3.74683	0.00857297	0.00605558
SDHA	TCA_Cycle	5.6143	0.00989382	0.0108545
SDHB	TCA_Cycle	15.6191	0.0109972	0.0086996
SDHC	TCA_Cycle	22.4001	0.0118894	0.00659497
SDHD	TCA_Cycle	5.8761	0.00943281	0.00947087
SUCLA2	TCA_Cycle	5.51148	0.0144872	0.0219418
SUCLG1	TCA_Cycle	9.49543	0.0135402	0.014459
SUCLG2	TCA_Cycle	11.3882	0.0141993	0.0223171
ADNP2	Zn_Finger	2.33503	-0.00093466	-0.002131
ANKFY1	Zn_Finger	3.17941	0.00572405	0.00431122
ANKMY2	Zn_Finger	2.77033	0.00702093	0.00770544
ANKZF1	Zn_Finger	2.80007	-0.00424442	-0.0122021
APEX2	Zn_Finger	3.03441	0.000629467	-0.00416438
APLF	Zn_Finger	3.69998	-0.00954183	-0.0136838
ATMIN	Zn_Finger	2.89099	-0.00735986	-0.0131102
BCL6	Zn_Finger	2.51536	-0.00460312	-0.0167764
BCL6B	Zn_Finger	2.72172	-0.00732599	-0.0184377
BNC2	Zn_Finger	2.73097	-0.00604518	-0.0126774
BSN	Zn_Finger	2.79023	-0.00858241	-0.0195088
CAPN15	Zn_Finger	2.8168	-0.00248298	-0.00763152
CASZ1	Zn_Finger	3.50262	0.000606492	-0.00776542
CBFA2T2	Zn_Finger	2.55766	-0.00619354	-0.0143045
CBFA2T3	Zn_Finger	3.30378	-0.00893322	-0.0192954
CHAMP1	Zn_Finger	2.81898	-0.0137576	-0.0267539
CNBP	Zn_Finger	4.03077	-0.00127205	-0.0118243
CREBBP	Zn_Finger	2.75935	-0.00640903	-0.015911
CTCF	Zn_Finger	2.74729	-0.0014543	-0.00480212
CXXC1	Zn_Finger	3.61025	-0.00377149	-0.0144962
CXXC5	Zn_Finger	2.78516	0.00406562	-0.00635086
DBF4	Zn_Finger	2.51558	-0.00754224	-0.0090591
DBF4B	Zn_Finger	2.40854	-0.0104951	-0.0199623
DDX59	Zn_Finger	3.10077	-0.00046	0.00315546
DEAF1	Zn_Finger	3.2938	0.00306713	0.00335359
DMD	Zn_Finger	3.15059	-0.00239202	-0.00526447
DNLZ	Zn_Finger	2.64567	0.000439317	-0.001055
DNMT1	Zn_Finger	4.46569	0.00261427	-0.000899884
DRP2	Zn_Finger	2.64657	-0.00368702	-0.0130928
DTNB	Zn_Finger	3.74485	-0.00204152	-0.0104204
E4F1	Zn_Finger	2.8738	0.00304721	0.000356253
EEA1	Zn_Finger	2.9278	-0.0119659	-0.0142712
EGLN1	Zn_Finger	3.14721	0.0048644	0.00532909
EGR1	Zn_Finger	3.01845	-0.00826849	-0.0262789
EP300	Zn_Finger	2.5403	-0.00724111	-0.0161259
ERI2	Zn_Finger	2.78167	-0.00703843	-0.0104269
EWSR1	Zn_Finger	3.82729	0.00269648	-0.00535405
FBXL19	Zn_Finger	2.75491	-0.00592305	-0.0193822
FGD1	Zn_Finger	3.94557	-0.00339528	-0.0122284
FGD3	Zn_Finger	3.0975	-0.00269382	-0.00907961
FGD4	Zn_Finger	2.52198	-0.00439649	-0.00653624
FGD5	Zn_Finger	2.95635	-0.00346309	-0.00962409
FGD6	Zn_Finger	3.29525	-0.00599117	-0.0115637
FIZ1	Zn_Finger	2.76052	-0.00390711	-0.00745922
FLYWCH1	Zn_Finger	3.15412	-0.0019418	-0.00817142
FUS	Zn_Finger	5.20633	0.0031091	-0.00725668
FYCO1	Zn_Finger	2.71857	-0.00521559	-0.0116545
GATA2	Zn_Finger	2.77502	-0.0034129	-0.0131263
GATA3	Zn_Finger	2.89775	-0.00924749	-0.0242916
GATA5	Zn_Finger	3.68912	-0.003675	-0.012522
GATA6	Zn_Finger	2.51173	-0.00490229	-0.0116505
GATAD1	Zn_Finger	3.06091	0.00187737	0.00165573
GATAD2A	Zn_Finger	4.09222	-0.00442541	-0.0121656
GATAD2B	Zn_Finger	2.45765	-0.00494961	-0.0129466
GFI1	Zn_Finger	3.05597	-0.00777422	-0.016195
GLI1	Zn_Finger	2.99976	-0.00996553	-0.0212266
GLI2	Zn_Finger	2.72008	-0.0069567	-0.0174297
GLI3	Zn_Finger	2.49081	-0.0103242	-0.0209471
GLI4	Zn_Finger	2.70032	-0.0112744	-0.0228058
GLIS2	Zn_Finger	3.02063	-0.00149421	-0.0100798
GLIS3	Zn_Finger	2.72202	-0.0111601	-0.0243374
GZF1	Zn_Finger	2.63058	-0.00362525	-0.0103533
HELZ	Zn_Finger	2.86122	-0.00783123	-0.0113755
HERC2	Zn_Finger	3.75196	0.00394795	0.00242181
HGS	Zn_Finger	4.1354	-0.0030121	-0.0120749
HIC1	Zn_Finger	3.02043	0.00284383	1.42588e-05
HINFP	Zn_Finger	2.72738	-0.00769311	-0.0180188
HIVEP1	Zn_Finger	2.98585	-0.013935	-0.0213914
HIVEP2	Zn_Finger	2.7923	-0.0119662	-0.0227537
HIVEP3	Zn_Finger	3.11123	-0.0154173	-0.0295988
HKR1	Zn_Finger	2.38854	-0.0149559	-0.0204497
IGHMBP2	Zn_Finger	2.49472	-0.000969134	-0.0042335
IKZF2	Zn_Finger	2.57599	-0.00541216	-0.0138161
IKZF4	Zn_Finger	2.35011	-0.0059526	-0.016752
IKZF5	Zn_Finger	2.59599	-0.0108354	-0.0185786
INO80B	Zn_Finger	3.94851	-0.00323265	-0.0141844
JAZF1	Zn_Finger	3.05371	-0.00273804	-0.0143361
KAT5	Zn_Finger	3.4144	0.00396413	-0.0026263
KAT6A	Zn_Finger	2.35898	-0.00923721	-0.0194761
KAT6B	Zn_Finger	2.61819	-0.00913274	-0.0181296
KAT7	Zn_Finger	2.47103	-0.00474358	-0.0131797
KAT8	Zn_Finger	3.2807	0.00990738	0.00715638
KCMF1	Zn_Finger	4.61009	-0.0108711	-0.0198734
KDM2A	Zn_Finger	2.34235	0.000766004	-0.0043176
KDM2B	Zn_Finger	3.2285	0.000813803	-0.00803841
KLF11	Zn_Finger	2.5097	-0.00461406	-0.0109553
KLF12	Zn_Finger	2.62463	-0.0108267	-0.0201821
KLF13	Zn_Finger	2.48892	-0.0091312	-0.0175377
KLF15	Zn_Finger	3.15828	-0.00556616	-0.0149832
KLF16	Zn_Finger	2.95081	-0.0060598	-0.0166268
KLF17	Zn_Finger	3.25869	-0.0122008	-0.0255221
KLF2	Zn_Finger	3.34464	0.000507217	-0.00787381
KLF3	Zn_Finger	2.5671	-0.00908759	-0.0196884
KLF4	Zn_Finger	3.06577	-0.00640021	-0.0169127
KLF5	Zn_Finger	2.58384	-0.00666306	-0.0130006
KLF6	Zn_Finger	2.25911	-0.014214	-0.0287454
KLF7	Zn_Finger	2.55389	-0.00663928	-0.0135536
KLF9	Zn_Finger	2.72218	-0.00357754	-0.0168797
KMT2A	Zn_Finger	2.57166	-0.0094485	-0.0188108
KMT2B	Zn_Finger	2.68606	-0.00383306	-0.0124706
LIG3	Zn_Finger	3.1837	0.00764083	0.00427098
LIMS1	Zn_Finger	5.44929	0.00471152	0.0060545
LIMS2	Zn_Finger	3.55035	0.00514093	-0.00152415
LIMS3	Zn_Finger	4.1346	0.0037046	0.00529388
LYAR	Zn_Finger	3.62928	-0.000218548	-0.000217045
MAP3K1	Zn_Finger	2.57477	-0.00681306	-0.0123116
MAZ	Zn_Finger	9.2586	0.00337179	9.14975e-05
MBD1	Zn_Finger	2.9336	-0.00574294	-0.0142061
MBNL1	Zn_Finger	3.3966	0.00354805	0.00361254
MBNL2	Zn_Finger	2.68631	-0.00319233	-0.00128126
MBNL3	Zn_Finger	8.77233	0.00579051	8.42621e-05
MDM2	Zn_Finger	2.47811	-0.0120033	-0.0187931
MECOM	Zn_Finger	2.52054	-0.00753176	-0.0146579
MIB1	Zn_Finger	4.01356	0.00700741	0.00631312
MIB2	Zn_Finger	3.5136	0.00362362	0.00271949
MORC2	Zn_Finger	2.70211	0.00401978	-0.00164761
MORC3	Zn_Finger	2.78402	-0.00140727	-0.00132621
MORC4	Zn_Finger	3.46256	0.00282615	0.000884226
MSS51	Zn_Finger	2.47759	0.000943837	-0.00164166
MTA1	Zn_Finger	5.25149	0.00527077	-0.0018053
MTA2	Zn_Finger	3.08248	0.00374851	-0.0011399
MTA3	Zn_Finger	3.3561	-0.00154767	-0.00363709
MTMR3	Zn_Finger	2.37396	-0.0082972	-0.0159314
MTMR4	Zn_Finger	2.82906	-0.00454273	-0.0110228
MYNN	Zn_Finger	2.50996	-0.00710832	-0.00726557
MYT1L	Zn_Finger	2.76726	-0.00685314	-0.0147459
MZF1	Zn_Finger	2.44118	-0.0115241	-0.0220499
NANOS1	Zn_Finger	3.1991	-0.00033402	-0.00434585
NANOS3	Zn_Finger	3.21292	-0.00119373	-0.0160718
NBR1	Zn_Finger	3.64571	-0.00305409	-0.00759313
NEIL3	Zn_Finger	2.665	-0.00105385	-0.00289854
NPLOC4	Zn_Finger	2.74901	0.00482157	0.00179302
NSMCE2	Zn_Finger	3.53918	-0.000258026	-0.00655212
NUP153	Zn_Finger	2.63739	-0.00936288	-0.0189679
OSR2	Zn_Finger	2.81301	-0.00649316	-0.0124595
PARP1	Zn_Finger	10.6668	0.011225	0.00813532
PARP12	Zn_Finger	3.08155	0.000374787	-0.00466759
PATZ1	Zn_Finger	2.43623	-0.00116152	-0.00652608
PCLO	Zn_Finger	3.03281	-0.0110734	-0.0173939
PDCD2	Zn_Finger	4.35407	-0.000553003	-0.00182087
PIAS1	Zn_Finger	2.41649	-0.0082915	-0.0136515
PIAS2	Zn_Finger	3.40181	-0.0083864	-0.0139522
PIAS3	Zn_Finger	3.24265	-0.00190132	-0.00919457
PIAS4	Zn_Finger	3.14844	0.00559304	-0.00175296
PIKFYVE	Zn_Finger	2.6335	-0.00330863	-0.00880869
PLAG1	Zn_Finger	3.08413	-0.00827883	-0.0177183
PLAGL1	Zn_Finger	2.78657	-0.00757229	-0.0165081
PLAGL2	Zn_Finger	2.36018	-0.00348939	-0.0151061
PLEKHF2	Zn_Finger	2.48658	0.000905635	0.00146499
PRDM1	Zn_Finger	2.36473	-0.000408732	-0.00643737
PRDM10	Zn_Finger	2.35469	-0.00586844	-0.0133482
PRDM12	Zn_Finger	4.24423	0.00754856	-1.98385e-05
PRDM15	Zn_Finger	2.37853	-0.00147616	-0.00833564
PRDM4	Zn_Finger	2.5671	-0.00317872	-0.0111431
PRDM5	Zn_Finger	3.07101	-0.00443832	-0.0117742
PRDM6	Zn_Finger	2.72145	-0.00526744	-0.0136446
PRKRIP1	Zn_Finger	2.68544	0.000236441	-0.0103183
PRR3	Zn_Finger	2.56683	-0.0101078	-0.0197338
RANBP2	Zn_Finger	3.04326	-0.00267769	-0.00356143
RBAK	Zn_Finger	2.43879	-0.01319	-0.0160579
RBCK1	Zn_Finger	4.57016	0.000411866	-0.00557671
RBM10	Zn_Finger	3.78834	-0.0026447	-0.0127847
RBM22	Zn_Finger	3.01216	0.00631615	0.00274615
RBM26	Zn_Finger	2.76082	-0.00664644	-0.00933701
RBM27	Zn_Finger	2.72399	-0.00759644	-0.0140991
RBM4	Zn_Finger	2.43677	0.0103989	0.00794784
RBM4B	Zn_Finger	2.85207	0.00996417	0.0078864
RBM5	Zn_Finger	2.33504	0.000888558	-0.00562872
RBSN	Zn_Finger	2.52046	-0.00708406	-0.0150773
RC3H1	Zn_Finger	2.58864	-0.0065007	-0.0139082
RC3H2	Zn_Finger	3.39389	-0.00524343	-0.00884718
REPIN1	Zn_Finger	3.44167	-0.00986434	-0.0193337
RERE	Zn_Finger	2.7178	-0.010073	-0.02167
RLF	Zn_Finger	2.44363	-0.0110105	-0.0139497
RNF31	Zn_Finger	2.6663	-0.00489032	-0.0118625
RREB1	Zn_Finger	3.25238	-0.0055699	-0.0142353
RUFY1	Zn_Finger	3.81325	-0.00428655	-0.00912583
RUFY2	Zn_Finger	2.87362	-0.00283002	-0.00291991
RUFY3	Zn_Finger	3.37131	0.000216064	-0.0055517
SALL4	Zn_Finger	2.42783	-0.00282057	-0.0104176
SCAPER	Zn_Finger	2.92588	-0.00116625	-0.00308084
SF1	Zn_Finger	3.57398	-0.00451933	-0.0145768
SHARPIN	Zn_Finger	5.22815	-0.00645607	-0.0108414
SMYD2	Zn_Finger	6.30566	0.00564579	0.00415197
SMYD3	Zn_Finger	3.65649	0.00515218	0.00188791
SMYD4	Zn_Finger	2.57219	-0.00344192	-0.00463261
SMYD5	Zn_Finger	3.08299	-0.00105463	-0.00361403
SNAI2	Zn_Finger	2.69878	-0.0109313	-0.0238658
SP1	Zn_Finger	2.59644	-0.00423966	-0.0118751
SP2	Zn_Finger	2.83141	-0.000665262	-0.00697806
SP3	Zn_Finger	3.02889	-0.0054471	-0.00685564
SP4	Zn_Finger	2.59936	-0.00966677	-0.0146905
SP5	Zn_Finger	2.99487	-0.00376748	-0.00888782
SP8	Zn_Finger	2.79541	-0.0065924	-0.0192006
SQSTM1	Zn_Finger	3.63506	-0.00268636	-0.0141998
SRSF7	Zn_Finger	3.21927	-0.0171063	-0.0382606
ST18	Zn_Finger	2.74964	-0.0058026	-0.0110599
SUZ12	Zn_Finger	3.02248	-0.00365593	-0.00451505
TAB2	Zn_Finger	2.77842	-0.011723	-0.0207638
TAB3	Zn_Finger	3.18238	-0.0168556	-0.0274288
TADA2B	Zn_Finger	2.62995	0.0077284	0.00197504
TET3	Zn_Finger	2.55319	-0.00255998	-0.0119211
TOP3A	Zn_Finger	2.62993	0.00362551	0.000475199
TRAF3	Zn_Finger	3.08557	-0.000628426	-0.00721716
TRIP4	Zn_Finger	3.1922	-0.000280304	-0.00420658
TRPS1	Zn_Finger	2.67981	-0.00780949	-0.013588
TSHZ1	Zn_Finger	2.59705	-0.00266779	-0.0134128
TSHZ2	Zn_Finger	2.73531	-0.00814371	-0.0186844
TTF2	Zn_Finger	2.82988	-0.00341938	-0.0106665
TUT4	Zn_Finger	2.94596	-0.00432885	-0.00556158
TUT7	Zn_Finger	2.7081	-0.00172738	0.000223999
UNK	Zn_Finger	2.90586	-0.00814111	-0.0192073
UNKL	Zn_Finger	2.54662	-0.00976029	-0.018984
USP19	Zn_Finger	2.91399	0.00114532	-0.00455991
UTRN	Zn_Finger	4.558	-0.000902942	-0.00372426
VEZF1	Zn_Finger	2.97242	-0.0102506	-0.0164818
WDFY1	Zn_Finger	3.82216	0.0029935	-0.00226675
WDFY2	Zn_Finger	2.77967	0.00359429	-0.0010257
WDFY3	Zn_Finger	3.24626	0.000804172	-0.000332309
WIZ	Zn_Finger	4.49645	-0.00239699	-0.0121568
YAF2	Zn_Finger	2.65359	-0.0101095	-0.0254171
YY1	Zn_Finger	3.36698	0.00441685	0.00385465
YY2	Zn_Finger	3.26555	-0.00239541	-0.00760956
ZAR1L	Zn_Finger	3.0054	-0.00892133	-0.0153567
ZBED1	Zn_Finger	2.70093	0.00996058	0.00572973
ZBED3	Zn_Finger	2.83844	-0.00649238	-0.0100258
ZBED4	Zn_Finger	2.43973	-0.00252936	-0.0120013
ZBED6	Zn_Finger	2.47214	-0.00265518	-0.00478039
ZBTB1	Zn_Finger	2.71592	-0.00750735	-0.00947995
ZBTB10	Zn_Finger	2.42938	-0.000272062	-0.00237468
ZBTB11	Zn_Finger	2.6753	-0.00446188	-0.00877334
ZBTB12	Zn_Finger	2.98381	0.00336513	-0.000642497
ZBTB14	Zn_Finger	2.67512	-0.00193198	-0.00415876
ZBTB17	Zn_Finger	2.99429	0.000849069	-0.00443725
ZBTB18	Zn_Finger	2.50379	-0.00481066	-0.0123745
ZBTB2	Zn_Finger	2.70627	-0.0065681	-0.0116765
ZBTB20	Zn_Finger	2.31537	-0.00429948	-0.0148117
ZBTB21	Zn_Finger	2.4442	-0.00903858	-0.017736
ZBTB22	Zn_Finger	2.69178	-0.000768452	-0.00809178
ZBTB24	Zn_Finger	2.46079	-0.00816361	-0.0153797
ZBTB25	Zn_Finger	2.42866	-0.00925267	-0.0151212
ZBTB26	Zn_Finger	2.45884	-0.00743416	-0.00870134
ZBTB3	Zn_Finger	2.34694	-0.00221691	-0.00995294
ZBTB33	Zn_Finger	2.7164	-0.00267027	-0.00376144
ZBTB37	Zn_Finger	2.21087	-0.00423115	-0.0113346
ZBTB38	Zn_Finger	2.76628	-0.00576538	-0.0101781
ZBTB4	Zn_Finger	2.45785	-0.00232987	-0.00822494
ZBTB40	Zn_Finger	2.41497	-0.00242113	-0.0081689
ZBTB41	Zn_Finger	2.43915	-0.00968432	-0.0130042
ZBTB42	Zn_Finger	2.73773	-0.0067468	-0.014801
ZBTB45	Zn_Finger	2.75602	-0.00187455	-0.00874027
ZBTB46	Zn_Finger	3.58739	0.00117815	-0.00710608
ZBTB47	Zn_Finger	2.74195	-0.0018633	-0.0119411
ZBTB48	Zn_Finger	2.52559	-0.00578154	-0.0110405
ZBTB49	Zn_Finger	2.70465	-0.0096352	-0.0182292
ZBTB5	Zn_Finger	2.35619	-0.00670375	-0.0173752
ZBTB7A	Zn_Finger	2.72605	0.00754131	0.00878364
ZBTB7B	Zn_Finger	2.48717	-0.00303807	-0.0103617
ZBTB8A	Zn_Finger	2.60492	-0.00856876	-0.0177699
ZC2HC1A	Zn_Finger	2.72289	-0.00856132	-0.00793803
ZC2HC1B	Zn_Finger	2.86949	-0.00247134	-0.00892232
ZC2HC1C	Zn_Finger	2.94648	-0.00874275	-0.0171584
ZC3H11A	Zn_Finger	2.58469	-0.00552786	-0.0113878
ZC3H11B	Zn_Finger	2.78822	-0.00611509	-0.0120999
ZC3H12C	Zn_Finger	2.56524	-0.00726085	-0.0132973
ZC3H12D	Zn_Finger	2.92566	-0.000640168	-0.00421944
ZC3H13	Zn_Finger	2.81524	-0.0169619	-0.029528
ZC3H14	Zn_Finger	3.29831	-0.00653715	-0.012956
ZC3H15	Zn_Finger	3.63576	0.00668874	0.00814359
ZC3H18	Zn_Finger	3.15907	-0.0134461	-0.0280282
ZC3H3	Zn_Finger	2.8248	-0.0102088	-0.0236996
ZC3H4	Zn_Finger	2.41012	-0.00350454	-0.0148438
ZC3H6	Zn_Finger	3.22763	-0.0117206	-0.0144621
ZC3H7A	Zn_Finger	3.30697	-0.00145255	-0.00263393
ZC3H7B	Zn_Finger	3.90769	0.00359676	-0.00404352
ZC3H8	Zn_Finger	2.57559	-0.00463775	-0.00567928
ZC3HAV1	Zn_Finger	3.11647	-0.00293468	-0.00792197
ZC3HAV1L	Zn_Finger	2.2919	0.00139639	-0.00503951
ZC3HC1	Zn_Finger	3.01805	-0.00923639	-0.0192421
ZCCHC10	Zn_Finger	3.08394	-0.0275332	-0.051156
ZCCHC14	Zn_Finger	2.72826	-0.0129846	-0.0245574
ZCCHC17	Zn_Finger	3.83294	0.0013912	-0.0026314
ZCCHC2	Zn_Finger	2.76278	-0.00681872	-0.0130426
ZCCHC24	Zn_Finger	2.54618	-0.00160532	-0.0132381
ZCCHC4	Zn_Finger	2.6814	-0.00313461	-0.00668837
ZCCHC7	Zn_Finger	3.06228	-0.00683614	-0.0137151
ZCCHC8	Zn_Finger	2.58233	-0.00641604	-0.00957907
ZCCHC9	Zn_Finger	3.03441	-0.00110765	0.00168029
ZCRB1	Zn_Finger	20.9344	-0.00247279	-0.0024834
ZCWPW1	Zn_Finger	3.55948	-0.00586564	-0.0109172
ZDBF2	Zn_Finger	2.84114	-0.00739683	-0.0129975
ZDHHC11	Zn_Finger	2.70326	0.00633746	0.00546571
ZDHHC11B	Zn_Finger	2.76286	0.00722573	0.00645075
ZDHHC12	Zn_Finger	8.79119	0.00326178	-0.00568264
ZDHHC13	Zn_Finger	2.96002	0.00607271	0.0107987
ZDHHC14	Zn_Finger	2.78077	0.00164981	-0.00019383
ZDHHC16	Zn_Finger	4.91245	0.00962027	0.00758276
ZDHHC17	Zn_Finger	2.57817	0.0106292	0.0168401
ZDHHC18	Zn_Finger	2.84855	0.00332103	-0.0014739
ZDHHC2	Zn_Finger	10.7412	0.00325044	0.000147425
ZDHHC20	Zn_Finger	3.71381	0.00500084	0.0056408
ZDHHC21	Zn_Finger	3.34036	0.00549878	0.0112095
ZDHHC23	Zn_Finger	2.89541	0.00567657	0.00554604
ZDHHC24	Zn_Finger	7.63746	0.00890477	0.00829233
ZDHHC3	Zn_Finger	5.06145	0.0112597	0.0115791
ZDHHC4	Zn_Finger	5.8479	0.00897683	0.0134601
ZDHHC5	Zn_Finger	2.78641	-0.00296499	-0.0118683
ZDHHC6	Zn_Finger	3.48895	0.0092642	0.0145804
ZDHHC7	Zn_Finger	2.60668	0.00415069	0.00123081
ZDHHC8	Zn_Finger	3.48423	-0.000699512	-0.00900266
ZDHHC9	Zn_Finger	4.42184	0.00496034	0.00261375
ZEB1	Zn_Finger	2.67898	-0.011282	-0.0162226
ZEB2	Zn_Finger	2.39452	-0.00655438	-0.0140158
ZFAND1	Zn_Finger	3.96803	-0.00241761	-0.00252016
ZFAND2A	Zn_Finger	3.23147	0.00192267	0.00469782
ZFAND2B	Zn_Finger	4.13292	-0.00927935	-0.0249418
ZFAND3	Zn_Finger	3.00776	-0.0147752	-0.0307925
ZFAND4	Zn_Finger	2.69581	-0.00547233	-0.0103402
ZFAND5	Zn_Finger	2.63881	-0.00932396	-0.0153204
ZFAND6	Zn_Finger	3.27798	-0.0138945	-0.0236484
ZFAT	Zn_Finger	2.78347	-0.00145879	-0.00738308
ZFC3H1	Zn_Finger	2.79488	-0.00618419	-0.0104072
ZFHX2	Zn_Finger	2.67782	-0.00574957	-0.0133465
ZFHX3	Zn_Finger	2.75306	-0.00747339	-0.0168958
ZFP1	Zn_Finger	2.391	-0.00687982	-0.00818349
ZFP14	Zn_Finger	2.71234	-0.00970651	-0.0130218
ZFP2	Zn_Finger	2.93558	-0.0161291	-0.0220551
ZFP36L1	Zn_Finger	2.5747	-0.00484292	-0.0213769
ZFP36L2	Zn_Finger	2.63471	-0.00822178	-0.0233003
ZFP37	Zn_Finger	2.62408	-0.0156164	-0.018198
ZFP41	Zn_Finger	2.85079	-0.0100789	-0.0133179
ZFP41	Zn_Finger	2.85079	-0.0100789	-0.0133179
ZFP62	Zn_Finger	2.51959	-0.0122423	-0.0131055
ZFP64	Zn_Finger	2.91671	-0.00388155	-0.0130964
ZFP69	Zn_Finger	3.59883	-0.0109125	-0.0120921
ZFP69B	Zn_Finger	2.96919	-0.0099654	-0.0134841
ZFP90	Zn_Finger	2.48473	-0.0164804	-0.0210096
ZFP91	Zn_Finger	3.05898	-0.00761465	-0.0147668
ZFX	Zn_Finger	2.36625	0.000830758	0.000585276
ZFYVE1	Zn_Finger	2.43851	0.00127239	-0.00215548
ZFYVE16	Zn_Finger	3.20398	-0.0038633	-0.00325596
ZFYVE19	Zn_Finger	3.27846	-0.00423018	-0.0118801
ZFYVE21	Zn_Finger	2.52138	0.00319854	-0.00208741
ZFYVE26	Zn_Finger	2.76596	-0.00530995	-0.0122226
ZFYVE27	Zn_Finger	2.34202	-0.000649135	-0.00946126
ZFYVE28	Zn_Finger	2.67463	-0.00130085	-0.00611831
ZFYVE9	Zn_Finger	2.9297	-0.000926924	-0.00311752
ZGLP1	Zn_Finger	3.16517	-0.0122837	-0.0182749
ZGRF1	Zn_Finger	3.33028	-0.00546584	-0.00726342
ZHX1	Zn_Finger	3.27161	-0.00563848	-0.00542722
ZHX2	Zn_Finger	2.75676	-0.000827819	-0.00531551
ZHX3	Zn_Finger	2.55307	-0.00398458	-0.00933874
ZIC2	Zn_Finger	2.80096	-0.00439359	-0.00851418
ZIC5	Zn_Finger	2.57228	-0.00610373	-0.00849189
ZKSCAN1	Zn_Finger	2.58662	-0.00955564	-0.0184677
ZKSCAN2	Zn_Finger	2.36809	-0.0065502	-0.0132454
ZKSCAN3	Zn_Finger	2.43826	-0.0134431	-0.0207857
ZKSCAN5	Zn_Finger	2.35283	-0.0134512	-0.0187045
ZKSCAN8	Zn_Finger	2.25991	-0.0141974	-0.0196888
ZMAT2	Zn_Finger	3.65249	0.0107579	0.00579021
ZMAT3	Zn_Finger	2.76216	-0.00387166	-0.0135412
ZMAT5	Zn_Finger	3.89853	-0.00363816	-0.0118872
ZMIZ1	Zn_Finger	2.68736	-0.00552365	-0.0147991
ZMIZ2	Zn_Finger	5.79348	-0.00310711	-0.0113497
ZMYM1	Zn_Finger	2.50438	-0.00598069	-0.00688915
ZMYM2	Zn_Finger	2.90655	-0.00495072	-0.00742055
ZMYM3	Zn_Finger	3.06869	-0.00166279	-0.0104904
ZMYM4	Zn_Finger	3.51812	-0.00463911	-0.00812231
ZMYM5	Zn_Finger	2.87246	-0.00713053	-0.00947555
ZMYM6	Zn_Finger	2.68868	-0.00565305	-0.00787403
ZMYND10	Zn_Finger	3.07306	0.000554401	-0.00689961
ZMYND11	Zn_Finger	4.49101	0.00081935	-0.0054168
ZMYND15	Zn_Finger	3.33626	-0.00121357	-0.0062347
ZMYND19	Zn_Finger	3.79459	0.00471621	0.00194874
ZMYND8	Zn_Finger	2.38553	-0.00612315	-0.0159055
ZNF10	Zn_Finger	2.72765	-0.0116516	-0.0154424
ZNF100	Zn_Finger	2.67637	-0.0102993	-0.00801797
ZNF101	Zn_Finger	2.49466	-0.0127876	-0.0157902
ZNF106	Zn_Finger	3.21125	-0.0097725	-0.017569
ZNF107	Zn_Finger	2.35902	-0.0098571	-0.00677909
ZNF112	Zn_Finger	2.73813	-0.0143791	-0.0180012
ZNF117	Zn_Finger	3.16883	-0.0107254	-0.00969785
ZNF121	Zn_Finger	2.45805	-0.0105294	-0.00828326
ZNF131	Zn_Finger	2.64934	-0.003672	-0.00437563
ZNF136	Zn_Finger	2.38394	-0.00990439	-0.0140045
ZNF138	Zn_Finger	2.7136	-0.00761166	-0.00516406
ZNF140	Zn_Finger	2.74861	-0.0103502	-0.0137479
ZNF142	Zn_Finger	2.56487	-0.00841126	-0.0189312
ZNF143	Zn_Finger	3.09424	-0.00173869	0.00111965
ZNF146	Zn_Finger	2.44544	-0.0133685	-0.0175914
ZNF148	Zn_Finger	2.60544	-0.00724205	-0.0116857
ZNF155	Zn_Finger	2.92032	-0.00999561	-0.0125819
ZNF160	Zn_Finger	2.30782	-0.0100606	-0.0117467
ZNF165	Zn_Finger	2.57721	-0.0139745	-0.0190213
ZNF169	Zn_Finger	2.43088	-0.0157418	-0.0234813
ZNF17	Zn_Finger	2.38019	-0.0137662	-0.0171137
ZNF174	Zn_Finger	2.74249	-0.0156685	-0.0266438
ZNF175	Zn_Finger	2.7212	-0.0123265	-0.0173633
ZNF177	Zn_Finger	2.75129	-0.0110313	-0.0149173
ZNF18	Zn_Finger	2.72355	-0.0105741	-0.0183758
ZNF181	Zn_Finger	2.52821	-0.0112791	-0.0132366
ZNF184	Zn_Finger	2.60674	-0.0161164	-0.0206483
ZNF189	Zn_Finger	2.36116	-0.0150549	-0.0195176
ZNF19	Zn_Finger	2.45229	-0.00937818	-0.0101704
ZNF195	Zn_Finger	2.16665	-0.00814861	-0.0100526
ZNF197	Zn_Finger	2.47654	-0.00952375	-0.0120579
ZNF20	Zn_Finger	3.07105	-0.0110876	-0.0144621
ZNF202	Zn_Finger	2.40876	-0.0136189	-0.019079
ZNF205	Zn_Finger	3.42251	-0.00643383	-0.0158749
ZNF207	Zn_Finger	2.93166	-0.0017158	-0.00751316
ZNF211	Zn_Finger	2.63754	-0.0179836	-0.0234597
ZNF212	Zn_Finger	2.30948	-0.00908681	-0.0186265
ZNF213	Zn_Finger	3.31906	-0.00610433	-0.0159598
ZNF214	Zn_Finger	2.73934	-0.0108858	-0.0140788
ZNF219	Zn_Finger	4.71329	-0.00950138	-0.0239663
ZNF221	Zn_Finger	2.56878	-0.0144743	-0.0194125
ZNF222	Zn_Finger	2.83601	-0.00915988	-0.012216
ZNF223	Zn_Finger	2.90465	-0.0101408	-0.0134351
ZNF224	Zn_Finger	2.29136	-0.0127748	-0.018013
ZNF226	Zn_Finger	2.67367	-0.0129635	-0.0149844
ZNF227	Zn_Finger	2.45771	-0.011978	-0.0168242
ZNF23	Zn_Finger	2.59466	-0.0151147	-0.0160962
ZNF232	Zn_Finger	2.74429	-0.0121512	-0.0199718
ZNF233	Zn_Finger	2.93987	-0.0153262	-0.0168742
ZNF234	Zn_Finger	2.58936	-0.0107934	-0.0127111
ZNF235	Zn_Finger	2.34806	-0.0153041	-0.0200122
ZNF236	Zn_Finger	3.89028	-0.00749714	-0.0162856
ZNF24	Zn_Finger	2.32175	-0.0108726	-0.0153682
ZNF248	Zn_Finger	2.47267	-0.00834085	-0.0079929
ZNF25	Zn_Finger	3.27549	-0.0129004	-0.0126183
ZNF251	Zn_Finger	2.74849	-0.0110223	-0.0148243
ZNF26	Zn_Finger	2.32218	-0.0135561	-0.0181028
ZNF260	Zn_Finger	2.76101	-0.0117392	-0.0149386
ZNF263	Zn_Finger	2.47195	-0.0153423	-0.0256835
ZNF264	Zn_Finger	2.26282	-0.00637085	-0.0126379
ZNF266	Zn_Finger	2.42945	-0.0128422	-0.017223
ZNF268	Zn_Finger	2.87068	-0.0128045	-0.0134032
ZNF273	Zn_Finger	2.74117	-0.00843987	-0.00493994
ZNF274	Zn_Finger	2.53962	-0.00726752	-0.0133566
ZNF275	Zn_Finger	2.56302	-0.0143472	-0.0226168
ZNF276	Zn_Finger	2.67086	-0.0051803	-0.0134212
ZNF28	Zn_Finger	2.63319	-0.011254	-0.0132044
ZNF281	Zn_Finger	2.57715	-0.0122573	-0.0208021
ZNF282	Zn_Finger	2.72304	-0.00437966	-0.0131705
ZNF283	Zn_Finger	2.53062	-0.00878338	-0.0115017
ZNF284	Zn_Finger	2.77476	-0.0150757	-0.0209093
ZNF286A	Zn_Finger	2.57292	-0.0145637	-0.0201784
ZNF286B	Zn_Finger	2.62823	-0.0174472	-0.0231099
ZNF292	Zn_Finger	2.22962	-0.00707809	-0.00856408
ZNF296	Zn_Finger	3.38144	-0.0045949	-0.0144553
ZNF3	Zn_Finger	2.53956	-0.0100756	-0.0162003
ZNF30	Zn_Finger	2.59103	-0.0103108	-0.0122328
ZNF300	Zn_Finger	2.55741	-0.0116616	-0.0110783
ZNF302	Zn_Finger	2.66784	-0.00927549	-0.0139354
ZNF304	Zn_Finger	2.26403	-0.0116519	-0.0143264
ZNF311	Zn_Finger	2.8452	-0.0117702	-0.0169239
ZNF316	Zn_Finger	2.42908	-0.0026976	-0.00523959
ZNF317	Zn_Finger	2.47891	-0.00885383	-0.014135
ZNF318	Zn_Finger	2.62527	-0.00877529	-0.0185533
ZNF319	Zn_Finger	2.77902	-0.0117808	-0.0239616
ZNF320	Zn_Finger	2.57697	-0.0109553	-0.0119451
ZNF320	Zn_Finger	2.64029	-0.0127821	-0.0163542
ZNF322	Zn_Finger	2.54242	-0.0157592	-0.0174895
ZNF324	Zn_Finger	2.56436	-0.00794032	-0.0178343
ZNF324B	Zn_Finger	2.4364	-0.00634587	-0.0173802
ZNF326	Zn_Finger	4.3339	-0.000425005	-0.00349329
ZNF329	Zn_Finger	2.89752	-0.0124017	-0.0178126
ZNF330	Zn_Finger	2.59199	-0.00715366	-0.0116325
ZNF331	Zn_Finger	2.73842	-0.00903945	-0.0113178
ZNF333	Zn_Finger	2.59038	-0.0114555	-0.0166806
ZNF335	Zn_Finger	2.99465	-0.00449064	-0.0149842
ZNF337	Zn_Finger	2.45153	-0.01348	-0.0193256
ZNF33A	Zn_Finger	2.80003	-0.0161584	-0.0178596
ZNF33B	Zn_Finger	2.75098	-0.0154841	-0.0159591
ZNF34	Zn_Finger	2.63455	-0.0110034	-0.0155439
ZNF341	Zn_Finger	2.67295	-0.00208452	-0.0095051
ZNF343	Zn_Finger	2.749	-0.0159653	-0.0226309
ZNF35	Zn_Finger	2.26754	-0.0104197	-0.0110463
ZNF350	Zn_Finger	3.085	-0.00669053	-0.00523431
ZNF354A	Zn_Finger	4.9142	-0.0168229	-0.0217128
ZNF358	Zn_Finger	6.98298	-0.010764	-0.0206424
ZNF362	Zn_Finger	2.83283	-0.00609101	-0.0224964
ZNF367	Zn_Finger	2.77955	-0.00511945	-0.0101317
ZNF37A	Zn_Finger	2.75946	-0.0117239	-0.0111377
ZNF383	Zn_Finger	2.41592	-0.00960796	-0.0133846
ZNF384	Zn_Finger	2.91197	-0.00741263	-0.0214928
ZNF391	Zn_Finger	2.90526	-0.0225064	-0.0303835
ZNF395	Zn_Finger	2.67137	-0.00301985	-0.0149514
ZNF396	Zn_Finger	2.88903	-0.0121592	-0.0214322
ZNF397	Zn_Finger	2.59692	-0.0170678	-0.0227734
ZNF398	Zn_Finger	2.35417	-0.0080704	-0.016817
ZNF407	Zn_Finger	2.81707	-0.00570968	-0.0097702
ZNF41	Zn_Finger	2.42928	-0.00923067	-0.0116837
ZNF410	Zn_Finger	2.54358	-0.0100673	-0.0222292
ZNF414	Zn_Finger	3.86092	-0.0107815	-0.0251021
ZNF417	Zn_Finger	2.48544	-0.0130167	-0.0183792
ZNF419	Zn_Finger	2.75601	-0.0116628	-0.0161371
ZNF420	Zn_Finger	2.67059	-0.0150223	-0.0210208
ZNF425	Zn_Finger	3.09391	-0.0112132	-0.0206341
ZNF426	Zn_Finger	2.50325	-0.0107888	-0.013194
ZNF428	Zn_Finger	6.79144	-0.0118819	-0.0230616
ZNF432	Zn_Finger	2.68002	-0.00821937	-0.00992073
ZNF438	Zn_Finger	3.0113	-0.0087059	-0.0145634
ZNF44	Zn_Finger	2.67832	-0.0119741	-0.0143837
ZNF440	Zn_Finger	2.42111	-0.0101567	-0.0124005
ZNF441	Zn_Finger	2.74805	-0.0148953	-0.0157382
ZNF443	Zn_Finger	2.8065	-0.0141185	-0.0172313
ZNF444	Zn_Finger	2.69937	-0.0057764	-0.012285
ZNF445	Zn_Finger	2.2638	-0.0122991	-0.0181575
ZNF446	Zn_Finger	2.80042	-0.0108356	-0.0191604
ZNF449	Zn_Finger	2.36926	-0.0124106	-0.0136924
ZNF45	Zn_Finger	2.61933	-0.0139027	-0.0180301
ZNF451	Zn_Finger	2.78658	-0.00344627	-0.0054954
ZNF460	Zn_Finger	2.23582	-0.00504889	-0.00931836
ZNF461	Zn_Finger	3.0707	-0.0140994	-0.0179824
ZNF462	Zn_Finger	2.91875	-0.00422741	-0.0119647
ZNF467	Zn_Finger	3.81343	-0.0121088	-0.0244241
ZNF469	Zn_Finger	2.88788	-0.0128088	-0.020147
ZNF480	Zn_Finger	3.20746	-0.00899745	-0.010046
ZNF484	Zn_Finger	2.28631	-0.0109817	-0.0126934
ZNF485	Zn_Finger	2.49522	-0.0104831	-0.0139085
ZNF487	Zn_Finger	2.75786	-0.00500454	-0.00588054
ZNF490	Zn_Finger	2.41619	-0.0149807	-0.0186387
ZNF493	Zn_Finger	2.53872	-0.0115677	-0.00920094
ZNF496	Zn_Finger	2.69288	-0.0109549	-0.0214172
ZNF497	Zn_Finger	2.5815	-0.0108293	-0.0213665
ZNF500	Zn_Finger	2.41625	-0.00990167	-0.0185617
ZNF507	Zn_Finger	2.33901	-0.00898465	-0.0155755
ZNF510	Zn_Finger	2.60768	-0.01112	-0.0109137
ZNF511	Zn_Finger	6.27419	-0.000600995	-0.00228837
ZNF512	Zn_Finger	2.93998	-0.00741803	-0.0138295
ZNF513	Zn_Finger	2.94745	-0.0100131	-0.0184714
ZNF514	Zn_Finger	2.6216	-0.0128398	-0.0184847
ZNF517	Zn_Finger	2.77365	-0.00677284	-0.0131219
ZNF518A	Zn_Finger	2.2242	-0.0085573	-0.00699503
ZNF519	Zn_Finger	2.31689	-0.0115117	-0.0108844
ZNF521	Zn_Finger	3.01347	-0.00739319	-0.0156593
ZNF524	Zn_Finger	3.09059	-0.00912687	-0.0210302
ZNF525	Zn_Finger	2.98233	-0.0109554	-0.0171184
ZNF527	Zn_Finger	2.79968	-0.0113693	-0.0130657
ZNF529	Zn_Finger	2.75111	-0.00662306	-0.00806636
ZNF532	Zn_Finger	2.97957	-0.00449306	-0.0115424
ZNF540	Zn_Finger	2.94091	-0.00919631	-0.00908543
ZNF543	Zn_Finger	2.27758	-0.00522683	-0.00964121
ZNF544	Zn_Finger	2.97716	-0.0158557	-0.0222018
ZNF547	Zn_Finger	2.62302	-0.0123702	-0.0167783
ZNF547	Zn_Finger	2.83903	0.00592681	0.00690142
ZNF547	Zn_Finger	3.02055	0.0106581	0.0144496
ZNF548	Zn_Finger	2.34877	-0.0107381	-0.0134864
ZNF550	Zn_Finger	2.59811	-0.00745712	-0.00963793
ZNF552	Zn_Finger	2.53129	-0.0148765	-0.0177974
ZNF554	Zn_Finger	2.48946	-0.0116717	-0.0174695
ZNF555	Zn_Finger	2.49223	-0.011024	-0.014141
ZNF556	Zn_Finger	2.91374	-0.0136281	-0.0164024
ZNF557	Zn_Finger	2.55505	-0.0115168	-0.0148417
ZNF558	Zn_Finger	3.04453	-0.0144332	-0.0170787
ZNF559	Zn_Finger	2.52896	-0.0129091	-0.0147474
ZNF561	Zn_Finger	2.5229	-0.00508179	-0.00483221
ZNF562	Zn_Finger	2.4386	-0.00791542	-0.00838956
ZNF564	Zn_Finger	2.70811	-0.012449	-0.0124589
ZNF565	Zn_Finger	2.73716	-0.00959941	-0.0123734
ZNF566	Zn_Finger	2.50356	-0.0124239	-0.018123
ZNF57	Zn_Finger	2.84852	-0.0124549	-0.0183416
ZNF571	Zn_Finger	2.99041	-0.00956299	-0.0129765
ZNF573	Zn_Finger	2.61081	-0.00890999	-0.00684755
ZNF576	Zn_Finger	2.84664	-0.0030321	-0.0143141
ZNF579	Zn_Finger	3.97804	-0.00889613	-0.0181933
ZNF580	Zn_Finger	3.90561	-0.0123033	-0.0296812
ZNF584	Zn_Finger	2.56801	-0.00967318	-0.0110017
ZNF585A	Zn_Finger	2.9807	-0.00934687	-0.012567
ZNF585B	Zn_Finger	2.9064	-0.00968346	-0.0129892
ZNF586	Zn_Finger	2.86202	-0.0181408	-0.0253658
ZNF587	Zn_Finger	2.49921	-0.0144531	-0.0199737
ZNF587B	Zn_Finger	2.34185	-0.0156343	-0.0206314
ZNF589	Zn_Finger	2.35788	-0.0113182	-0.014721
ZNF592	Zn_Finger	3.38318	-0.011777	-0.0213034
ZNF596	Zn_Finger	2.77875	-0.0143294	-0.0160001
ZNF597	Zn_Finger	2.5993	-0.0103951	-0.0168046
ZNF598	Zn_Finger	4.12712	-0.00634865	-0.0142103
ZNF600	Zn_Finger	2.71595	-0.0116816	-0.0165213
ZNF605	Zn_Finger	2.51163	-0.0123003	-0.0128797
ZNF607	Zn_Finger	2.39506	-0.0120324	-0.0142123
ZNF608	Zn_Finger	3.00902	-0.00562595	-0.0123069
ZNF609	Zn_Finger	2.57222	-0.00675387	-0.0153924
ZNF611	Zn_Finger	2.60737	-0.0108383	-0.0167491
ZNF614	Zn_Finger	2.68048	-0.00805149	-0.00975725
ZNF616	Zn_Finger	2.68754	-0.0134864	-0.0125802
ZNF618	Zn_Finger	2.55962	0.00278533	-0.00189181
ZNF619	Zn_Finger	2.28686	-0.0118427	-0.0153831
ZNF620	Zn_Finger	2.63522	-0.00843488	-0.0103151
ZNF621	Zn_Finger	2.56639	-0.00419617	-0.00587312
ZNF623	Zn_Finger	2.29992	-0.0139009	-0.0167964
ZNF624	Zn_Finger	2.47899	-0.0122783	-0.010883
ZNF628	Zn_Finger	2.78422	-0.00830428	-0.014017
ZNF629	Zn_Finger	2.61322	-0.010873	-0.0244357
ZNF630	Zn_Finger	2.75393	-0.0108089	-0.0117945
ZNF639	Zn_Finger	2.71756	-0.0102996	-0.0123196
ZNF641	Zn_Finger	3.32726	-0.0144782	-0.0225295
ZNF652	Zn_Finger	2.44988	-0.00804034	-0.0160988
ZNF653	Zn_Finger	2.56245	0.00157593	-0.00384945
ZNF655	Zn_Finger	2.52453	-0.0177532	-0.0238724
ZNF664	Zn_Finger	5.8508	-0.0128506	-0.0174198
ZNF668	Zn_Finger	2.69798	-0.00471687	-0.0162969
ZNF669	Zn_Finger	2.69089	-0.0108041	-0.0162053
ZNF672	Zn_Finger	2.55718	-0.00997384	-0.0246656
ZNF674	Zn_Finger	2.45175	-0.0115187	-0.0105929
ZNF678	Zn_Finger	2.22065	-0.0131366	-0.0125001
ZNF684	Zn_Finger	3.11278	-0.00683047	-0.00697781
ZNF688	Zn_Finger	3.62962	-0.00210471	-0.0065762
ZNF689	Zn_Finger	2.49271	-0.0114772	-0.0244288
ZNF692	Zn_Finger	2.41266	-0.0145825	-0.0270272
ZNF695	Zn_Finger	2.63085	-0.00868439	-0.00925012
ZNF696	Zn_Finger	2.61643	-0.0104442	-0.0202408
ZNF697	Zn_Finger	2.35365	-0.0067633	-0.0165845
ZNF699	Zn_Finger	2.70713	-0.0132435	-0.0174207
ZNF70	Zn_Finger	2.31119	-0.0145838	-0.025055
ZNF700	Zn_Finger	2.50558	-0.0132314	-0.0153315
ZNF701	Zn_Finger	2.49118	-0.00754494	-0.0116122
ZNF708	Zn_Finger	2.44564	-0.00821847	-0.00460826
ZNF709	Zn_Finger	2.85777	-0.0173739	-0.0232657
ZNF71	Zn_Finger	2.79851	-0.00412265	-0.0134822
ZNF710	Zn_Finger	2.65032	-0.000950778	-0.00875526
ZNF713	Zn_Finger	2.80645	-0.0107403	-0.0148483
ZNF714	Zn_Finger	2.30977	-0.00931203	-0.00857923
ZNF717	Zn_Finger	2.73421	-0.0134909	-0.0135449
ZNF720	Zn_Finger	2.66108	-0.00359948	-0.00096582
ZNF74	Zn_Finger	2.7985	-0.00576683	-0.0150719
ZNF740	Zn_Finger	2.38473	-0.00647109	-0.0188567
ZNF746	Zn_Finger	2.31485	-0.00148486	-0.00613349
ZNF747	Zn_Finger	2.40388	-0.00150523	-0.00614646
ZNF747	Zn_Finger	2.40388	-0.00150523	-0.00614646
ZNF749	Zn_Finger	2.33751	-0.0115722	-0.0136108
ZNF75A	Zn_Finger	2.33645	-0.0152167	-0.0156718
ZNF75D	Zn_Finger	2.47023	-0.0102174	-0.0136446
ZNF76	Zn_Finger	3.29894	0.000921299	-0.00311921
ZNF761	Zn_Finger	2.80398	-0.0125899	-0.0192989
ZNF764	Zn_Finger	2.3259	-0.00566356	-0.0129447
ZNF765	Zn_Finger	2.81391	-0.0101977	-0.0148867
ZNF766	Zn_Finger	2.69169	-0.00981961	-0.00833771
ZNF768	Zn_Finger	3.47925	-0.017023	-0.0318933
ZNF77	Zn_Finger	2.62652	-0.0145454	-0.0204634
ZNF770	Zn_Finger	2.65054	-0.0100733	-0.0133572
ZNF771	Zn_Finger	3.31347	-0.00452518	-0.0161523
ZNF772	Zn_Finger	2.84415	-0.00861684	-0.0111675
ZNF774	Zn_Finger	2.68265	-0.0191063	-0.0274416
ZNF775	Zn_Finger	2.86188	-0.00970939	-0.0229273
ZNF776	Zn_Finger	2.683	-0.0160124	-0.0210128
ZNF777	Zn_Finger	3.38548	-0.00938819	-0.0242816
ZNF778	Zn_Finger	2.33481	-0.0103011	-0.00872393
ZNF780A	Zn_Finger	2.28416	-0.00879518	-0.0128041
ZNF780B	Zn_Finger	2.56097	-0.00886756	-0.0118663
ZNF783	Zn_Finger	2.4247	-0.00308809	-0.00864235
ZNF784	Zn_Finger	3.15494	-0.00634982	-0.0119625
ZNF785	Zn_Finger	2.54224	-0.00857594	-0.0168225
ZNF786	Zn_Finger	2.52945	-0.0139412	-0.0242663
ZNF787	Zn_Finger	3.35055	-0.00384282	-0.00841934
ZNF789	Zn_Finger	2.38063	-0.0090895	-0.0127676
ZNF791	Zn_Finger	2.6156	-0.0116465	-0.0128396
ZNF799	Zn_Finger	2.59846	-0.0115975	-0.0151396
ZNF800	Zn_Finger	2.48224	-0.00969574	-0.0108581
ZNF805	Zn_Finger	2.08595	-0.00621501	-0.0123622
ZNF808	Zn_Finger	2.70762	-0.010128	-0.015532
ZNF81	Zn_Finger	2.43332	-0.0121059	-0.0131181
ZNF813	Zn_Finger	2.57992	-0.0089738	-0.0137409
ZNF814	Zn_Finger	2.61527	-0.018093	-0.0231195
ZNF816	Zn_Finger	3.04623	-0.0112419	-0.0154225
ZNF821	Zn_Finger	3.07496	-0.00536523	-0.0147731
ZNF823	Zn_Finger	2.98468	-0.0140195	-0.0163354
ZNF827	Zn_Finger	2.60865	-0.0100056	-0.0212357
ZNF83	Zn_Finger	3.38055	-0.0113408	-0.0121094
ZNF836	Zn_Finger	3.07189	-0.0114671	-0.0101088
ZNF837	Zn_Finger	3.07038	-0.0105953	-0.0213307
ZNF841	Zn_Finger	2.603	-0.00835727	-0.00660328
ZNF843	Zn_Finger	3.06491	-0.0151172	-0.0260046
ZNF845	Zn_Finger	2.52368	-0.00960327	-0.0146037
ZNF846	Zn_Finger	3.20613	-0.00803287	-0.00965672
ZNF852	Zn_Finger	2.21953	-0.0128886	-0.0168175
ZNF860	Zn_Finger	2.91186	-0.00923153	-0.0113825
ZNF862	Zn_Finger	2.3218	0.0029835	0.000949883
ZNF865	Zn_Finger	2.83694	-0.00298767	-0.00962243
ZNF888	Zn_Finger	2.74765	-0.00981784	-0.0103233
ZNF891	Zn_Finger	2.61853	-0.0102397	-0.0122332
ZNF91	Zn_Finger	2.64895	-0.0113044	-0.01073
ZNHIT2	Zn_Finger	3.6171	0.00153444	0.000746223
ZNHIT6	Zn_Finger	2.88142	0.00208106	0.00667812
ZPR1	Zn_Finger	4.88026	0.00610065	0.00206024
ZRANB1	Zn_Finger	3.33965	-0.00110697	-0.00487119
ZRANB2	Zn_Finger	3.05216	-0.0225774	-0.0460616
ZRANB3	Zn_Finger	3.49688	-0.00118841	-0.00114285
ZRSR2	Zn_Finger	2.66857	-0.0150959	-0.0257886
ZSCAN16	Zn_Finger	2.93221	-0.0116765	-0.0143239
ZSCAN2	Zn_Finger	3.00921	-0.0138422	-0.0223634
ZSCAN20	Zn_Finger	2.10697	-0.00829066	-0.0154991
ZSCAN21	Zn_Finger	2.96802	-0.0115079	-0.018702
ZSCAN22	Zn_Finger	2.26174	-0.00994593	-0.0208353
ZSCAN29	Zn_Finger	2.45124	-0.00958039	-0.0158166
ZSCAN30	Zn_Finger	2.68919	-0.0107704	-0.0187905
ZSCAN31	Zn_Finger	2.80167	-0.0146111	-0.021657
ZSCAN32	Zn_Finger	2.40749	-0.0113749	-0.0192051
ZSCAN5A	Zn_Finger	2.71127	-0.0095989	-0.0193929
ZSCAN9	Zn_Finger	2.47551	-0.0124	-0.0182993
ZSWIM1	Zn_Finger	2.71035	0.00171447	-0.00619182
ZSWIM4	Zn_Finger	2.92582	0.00410459	-0.000533314
ZSWIM5	Zn_Finger	2.80143	0.00222117	-0.00192469
ZSWIM6	Zn_Finger	2.43754	0.00203022	0.00268823
ZSWIM7	Zn_Finger	5.21411	-0.00424071	-0.00975579
ZSWIM8	Zn_Finger	3.14494	-0.00183965	-0.00861668
ZSWIM9	Zn_Finger	2.70542	0.00182648	0.0031363
ZUP1	Zn_Finger	3.04527	-0.00672038	-0.00865662
ZXDA	Zn_Finger	2.57227	-0.00645066	-0.0114248
ZXDB	Zn_Finger	2.36467	-0.00602471	-0.0102787
ZXDC	Zn_Finger	2.33212	-0.00701684	-0.0138407
ZZEF1	Zn_Finger	3.52346	0.00125076	-0.00186538
ZZZ3	Zn_Finger	2.83846	-0.0110846	-0.0151073

## Sheet: 5B SC Ribosomal Protein Data
S5B Table
S. cerevisiae ribosomal protein half-life data, group designations, and transcript average CSC and AASC values.
Ensembl.ID	Family	Avg_CSC	Avg_AASC
YBL027W	Cytoplasmic	0.107802	0.011727
YBL072C	Cytoplasmic	0.104907	0.0110398
YBL087C	Cytoplasmic	0.100584	0.0215603
YBL092W	Cytoplasmic	0.113818	0.0061379
YBR031W	Cytoplasmic	0.128992	0.0221991
YBR048W	Cytoplasmic	0.104635	0.00974895
YBR084C-A	Cytoplasmic	0.103298	0.011727
YBR181C	Cytoplasmic	0.115397	0.00636077
YBR189W	Cytoplasmic	0.115968	0.00698872
YBR191W	Cytoplasmic	0.101403	0.0105945
YCR031C	Cytoplasmic	0.120175	0.0267675
YDL061C	Cytoplasmic	0.0867728	-0.0105657
YDL082W	Cytoplasmic	0.100386	0.020018
YDL083C	Cytoplasmic	0.115053	0.0146952
YDL136W	Cytoplasmic	0.105436	0.00557649
YDR012W	Cytoplasmic	0.130479	0.0226824
YDR025W	Cytoplasmic	0.102237	0.00974895
YDR064W	Cytoplasmic	0.111966	0.00391445
YDR418W	Cytoplasmic	0.110503	0.0146116
YDR447C	Cytoplasmic	0.0993698	-0.00886788
YDR450W	Cytoplasmic	0.0998317	-0.00407876
YDR471W	Cytoplasmic	0.084894	0.0206831
YDR500C	Cytoplasmic	0.0951611	0.00323174
YEL054C	Cytoplasmic	0.0949311	0.0146116
YER056C-A	Cytoplasmic	0.103272	0.00860265
YER074W	Cytoplasmic	0.120807	0.0160502
YER102W	Cytoplasmic	0.101064	0.0110398
YER117W	Cytoplasmic	0.101811	0.0215603
YER131W	Cytoplasmic	0.0943704	0.00922436
YFL034C-A	Cytoplasmic	0.0372461	0.00748455
YFR001W	Cytoplasmic	0.00464994	-0.00204112
YFR031C-A	Cytoplasmic	0.120833	0.0171267
YFR032C-A	Cytoplasmic	0.094158	0.0160389
YGL030W	Cytoplasmic	0.127979	0.0103672
YGL031C	Cytoplasmic	0.104839	0.00912623
YGL076C	Cytoplasmic	0.111859	0.00823353
YGL123W	Cytoplasmic	0.122226	0.0163157
YGL147C	Cytoplasmic	0.103958	0.00723057
YGR034W	Cytoplasmic	0.112331	0.00464034
YGR085C	Cytoplasmic	0.096517	0.00464809
YGR118W	Cytoplasmic	0.105224	0.00753921
YGR148C	Cytoplasmic	0.108058	0.0121551
YGR214W	Cytoplasmic	0.103465	0.0205798
YHL001W	Cytoplasmic	0.111218	0.0254012
YHL015W	Cytoplasmic	0.104765	-0.000380064
YHL033C	Cytoplasmic	0.123678	0.0219672
YHR010W	Cytoplasmic	0.109719	0.0205494
YHR021C	Cytoplasmic	0.096829	0.00942279
YHR141C	Cytoplasmic	0.103795	0.00793199
YHR203C	Cytoplasmic	0.104482	0.00728687
YIL018W	Cytoplasmic	0.117938	0.0171267
YIL052C	Cytoplasmic	0.108515	0.0079901
YIL069C	Cytoplasmic	0.111583	0.0160502
YIL133C	Cytoplasmic	0.100759	0.022043
YJL136C	Cytoplasmic	0.0999299	0.00566378
YJL177W	Cytoplasmic	0.106631	0.0187773
YJL189W	Cytoplasmic	0.0880225	-0.017631
YJL190C	Cytoplasmic	0.105421	0.00378118
YJR094W-A	Cytoplasmic	0.0870761	0.0212936
YJR123W	Cytoplasmic	0.11762	0.0155897
YJR145C	Cytoplasmic	0.102868	0.00728687
YKL006W	Cytoplasmic	0.113335	0.0259959
YKL156W	Cytoplasmic	0.0590536	0.00731658
YKL180W	Cytoplasmic	0.119318	0.0202465
YKR057W	Cytoplasmic	0.0905333	0.00764894
YLL045C	Cytoplasmic	0.124686	0.0202099
YLR029C	Cytoplasmic	0.102913	0.0019386
YLR048W	Cytoplasmic	0.110615	0.0218781
YLR061W	Cytoplasmic	0.119221	0.0159696
YLR075W	Cytoplasmic	0.109666	0.00662
YLR185W	Cytoplasmic	0.0955597	0.00457629
YLR264W	Cytoplasmic	0.101223	0.00476518
YLR287C-A	Cytoplasmic	0.0942308	0.0117312
YLR325C	Cytoplasmic	0.103886	0.000164924
YLR333C	Cytoplasmic	0.0986688	0.0133488
YLR340W	Cytoplasmic	0.120763	0.0230095
YLR344W	Cytoplasmic	0.0983328	0.00439256
YLR367W	Cytoplasmic	0.0786844	0.00375217
YLR388W	Cytoplasmic	0.0719441	-0.0121431
YLR406C	Cytoplasmic	0.0897806	0.0129613
YLR441C	Cytoplasmic	0.0962014	0.00548992
YLR448W	Cytoplasmic	0.103009	0.0119091
YML024W	Cytoplasmic	0.10753	-0.00763068
YML026C	Cytoplasmic	0.095936	-0.00407876
YML063W	Cytoplasmic	0.101968	0.00471544
YML073C	Cytoplasmic	0.106463	0.0107598
YMR121C	Cytoplasmic	0.0692194	0.0018414
YMR142C	Cytoplasmic	0.11198	0.0211549
YMR143W	Cytoplasmic	0.101696	0.0146952
YMR194W	Cytoplasmic	0.0943959	0.00745812
YMR230W	Cytoplasmic	0.0974407	-0.00284764
YNL067W	Cytoplasmic	0.102306	0.00621989
YNL069C	Cytoplasmic	0.113055	0.0159784
YNL096C	Cytoplasmic	0.0872248	-0.000692366
YNL162W	Cytoplasmic	0.103021	0.00793199
YNL178W	Cytoplasmic	0.116358	0.0222322
YNL301C	Cytoplasmic	0.106592	0.0152438
YNL302C	Cytoplasmic	0.107538	0.0164823
YOL040C	Cytoplasmic	0.108387	0.0128726
YOL120C	Cytoplasmic	0.11928	0.0152438
YOL121C	Cytoplasmic	0.108941	0.0152096
YOL127W	Cytoplasmic	0.111654	0.0207788
YOR063W	Cytoplasmic	0.111636	0.0148502
YOR096W	Cytoplasmic	0.108344	0.0043549
YOR167C	Cytoplasmic	0.0905449	0.00461647
YOR182C	Cytoplasmic	0.103764	0.0117312
YOR234C	Cytoplasmic	0.103352	0.00850174
YOR293W	Cytoplasmic	0.0994358	-0.00208727
YOR369C	Cytoplasmic	0.124971	0.0259361
YPL079W	Cytoplasmic	0.103783	0.00961927
YPL081W	Cytoplasmic	0.0846537	0.00806528
YPL090C	Cytoplasmic	0.115329	0.00636077
YPL131W	Cytoplasmic	0.114705	0.014994
YPL143W	Cytoplasmic	0.108935	0.00828207
YPL220W	Cytoplasmic	0.110379	-0.00218531
YPR102C	Cytoplasmic	0.101698	0.00565356
YPR132W	Cytoplasmic	0.113811	0.00753921
YBL038W	Mitochondrial	0.00237141	0.000252734
YBL090W	Mitochondrial	-0.016954	-0.0152734
YBR122C	Mitochondrial	0.00464395	-0.00797782
YBR146W	Mitochondrial	-0.00581968	-0.0027851
YBR251W	Mitochondrial	-0.00882711	0.00431438
YBR268W	Mitochondrial	-0.0229174	-0.00418992
YBR282W	Mitochondrial	-0.00755091	0.00425899
YCR003W	Mitochondrial	-0.00401635	-0.00999504
YCR046C	Mitochondrial	0.0017535	-0.00544541
YCR071C	Mitochondrial	-0.0224307	-0.000128412
YDL045W-A	Mitochondrial	-0.0145425	-0.00887599
YDL202W	Mitochondrial	-0.0115226	-0.00459247
YDR041W	Mitochondrial	-0.0126395	-0.00530475
YDR115W	Mitochondrial	-0.00204332	-0.0158798
YDR116C	Mitochondrial	-0.00865152	0.0104853
YDR175C	Mitochondrial	-0.0112837	-0.00454085
YDR237W	Mitochondrial	0.000850928	-0.00443059
YDR322W	Mitochondrial	-0.00437624	-0.00810434
YDR337W	Mitochondrial	-0.0114679	-0.000967166
YDR347W	Mitochondrial	-0.0186344	-0.00294176
YDR405W	Mitochondrial	-0.0255178	-0.00290021
YDR462W	Mitochondrial	-0.0136049	-0.0107864
YDR494W	Mitochondrial	-0.0153665	-0.00617797
YEL050C	Mitochondrial	0.0113796	-0.00267374
YER050C	Mitochondrial	-0.0153433	-0.0100105
YFR049W	Mitochondrial	-0.0136882	0.00784843
YGL068W	Mitochondrial	0.0328633	0.0147242
YGL129C	Mitochondrial	-0.00541125	-0.00351355
YGR076C	Mitochondrial	-0.00344378	-0.00758361
YGR084C	Mitochondrial	-0.0194198	-0.0035491
YGR165W	Mitochondrial	-0.00278162	-0.00180465
YGR215W	Mitochondrial	-0.0125759	0.00720357
YGR220C	Mitochondrial	0.00279466	0.00803624
YHL004W	Mitochondrial	0.0164947	-0.0037748
YHR147C	Mitochondrial	-0.00686083	5.48632e-05
YIL093C	Mitochondrial	-0.00262793	0.00350647
YJL063C	Mitochondrial	-0.0150566	-0.00108492
YJL096W	Mitochondrial	-0.000794624	-0.00523
YJR101W	Mitochondrial	-0.0188697	-0.00451552
YJR113C	Mitochondrial	-0.00403062	0.00626591
YKL003C	Mitochondrial	-0.0169749	-0.0112432
YKL138C	Mitochondrial	0.00895949	-0.00719777
YKL167C	Mitochondrial	-0.0155964	-0.0114322
YKL170W	Mitochondrial	-0.00923267	0.00503725
YKR006C	Mitochondrial	0.00494586	-0.00589211
YKR085C	Mitochondrial	-0.00382234	-0.000295232
YLR312W-A	Mitochondrial	-0.0179856	-0.00549116
YLR439W	Mitochondrial	0.00676164	-0.0113071
YML009C	Mitochondrial	-0.0023254	0.00984591
YML025C	Mitochondrial	0.00972434	0.00655279
YMR024W	Mitochondrial	-0.00876545	0.00134203
YMR158W	Mitochondrial	-0.0127683	-0.0102399
YMR188C	Mitochondrial	-0.0117289	-0.00950808
YMR193W	Mitochondrial	-0.00430963	-0.0040249
YMR225C	Mitochondrial	-0.0137777	-0.0025163
YMR286W	Mitochondrial	-0.0180208	0.00598878
YNL005C	Mitochondrial	-0.00946016	-0.00741764
YNL081C	Mitochondrial	-0.0181407	0.000136136
YNL177C	Mitochondrial	-0.0203194	-0.00376922
YNL185C	Mitochondrial	-0.025874	0.0194419
YNL252C	Mitochondrial	-0.0212676	-0.000948934
YNL284C	Mitochondrial	-0.00108537	0.00225832
YNL306W	Mitochondrial	-0.00654044	0.00131774
YNR022C	Mitochondrial	-0.00405848	-0.00594711
YNR036C	Mitochondrial	-0.00504064	0.00294239
YNR037C	Mitochondrial	-0.0168867	0.00665598
YOR150W	Mitochondrial	-0.00106187	0.0028565
YPL013C	Mitochondrial	-0.0277424	0.0100181
YPL118W	Mitochondrial	0.00188297	-0.00561324
YPL173W	Mitochondrial	-0.00898597	0.00348053
YPL183W-A	Mitochondrial	-0.00851079	-0.00284845
YPR100W	Mitochondrial	-0.0105645	-0.00656761
YPR166C	Mitochondrial	-0.00259229	-0.0126575
